# Supplementary material for: Coincidence cloning recovery of Brucella melitensis RNA from goat tissues: advancing the in vivo analysis of pathogen gene expression in brucellosis
Source: BMC Mol Biol. 2018 Aug 1;19:10. doi: 10.1186/s12867-018-0111-x (PMC6071331; doi:10.1186/s12867-018-0111-x)
Supplement: Supplementary file 4 — Additional file 4. Gene expression values for short- and long-term goat samples. Annotated probe table prepared for coincidence cloning samples for goats 1–3 (short-term) and goats 4–7 (long-term) using SeqMonk. Libraries were treated as paired-end upon loading into SeqMonk. Quantitation was performed using the RNA-Sequencing pipeline in SeqMonk, using the option for normalization of values to gene size (per kilobase of transcript per million mapped reads, or FPKM, based on SeqMonk documentation), and expression values are expressed as log2 transformations of FPKM values. Start and end columns indicate locations of each quantitated feature in the B. melitensis 16M reference genome. [file 12867_2018_111_MOESM4_ESM.xlsx]

## Sheet: Rerun of probe quantitation--Su
Probe	Chromosome	Start	End	Probe Strand	Goat 1 FPKM	Goat 2 FPKM	Goat 3 FPKM	Goat 4 FPKM	Goat 5 FPKM	Goat 6 FPKM	Goat 7 FPKM
BMEI0001	NC_003317.1	192	1217	+	8.52997	8.98894	8.56598	8.04118	8.15518	7.90639	8.46875
BMEI0002	NC_003317.1	1286	1750	+	6.44197	6.3515	6.56611	6.23057	6.16037	6.2537	6.40612
BMEI0003	NC_003317.1	2132	3397	+	5.96223	5.89142	6.32277	5.85598	5.67233	5.97865	6.17905
BMEI0004	NC_003317.1	3482	3856	-	5.35999	4.88423	5.01396	5.65194	5.08369	5.37139	4.77786
BMEI0005	NC_003317.1	3984	5504	-	5.7662	5.10121	5.08906	5.69718	5.53312	4.9363	5.45824
BMEI0006	NC_003317.1	5526	6854	+	6.67416	7.3122	7.23694	7.09404	6.91542	6.72735	7.01138
BMEI0007	NC_003317.1	7015	8991	+	8.43128	8.48266	8.66793	8.62412	8.41535	8.06656	8.65408
BMEI0008	NC_003317.1	8988	9629	+	8.21366	8.65434	8.53373	7.87626	7.68438	7.64634	7.78354
BMEI0009	NC_003317.1	9643	10479	+	7.98955	8.17593	8.17755	7.69291	7.7795	7.65363	7.82246
BMEI0010	NC_003317.1	10523	11404	+	8.04496	7.85422	8.45506	8.15502	8.38298	8.38	8.37686
BMEI0011	NC_003317.1	11498	12541	-	3.20476	2.59972	1.66233	2.41989	2.90609	2.40881	2.71574
BMEI0012	NC_003317.1	12703	13497	-	2.27592	0.992814	0.318457	-0.339014	0.299184	0.479975	-0.0431699
BMEI0013	NC_003317.1	13494	14378	-	2.44313	-0.161908	0.163734	-0.493736	-0.00754142	0.17325	-0.0458894
BMEI0014	NC_003317.1	14633	14818	+	2.37158	1.93646	2.41411	1.75664	2.24283	2.42362	2.05248
BMEI0015	NC_003317.1	15022	15966	-	1.02657	-0.408548	0.221101	-0.588373	1.04982	0.0786129	-0.292529
BMEI0016	NC_003317.1	16050	16259	+	2.19649	1.76138	2.23902	1.58155	2.06775	2.24854	1.8774
BMEI0017	NC_003317.1	16256	17278	+	3.23407	3.08847	3.42861	2.25657	0.935405	1.70116	2.06698
BMEI0018	NC_003317.1	17312	18481	-	2.88837	3.43533	3.72033	3.64783	3.54906	3.09242	3.87328
BMEI0019	NC_003317.1	18672	19790	+	1.78274	3.40652	3.43671	4.56773	4.05393	3.30872	4.423
BMEI0020	NC_003317.1	19769	20770	+	3.11199	3.3594	3.94396	4.28649	3.96533	4.14612	4.41883
BMEI0021	NC_003317.1	20776	22266	+	9.08635	9.31678	8.42119	10.0713	10.2161	10.1416	10.44
BMEI0022	NC_003317.1	22268	22639	+	10.3631	10.3968	8.90596	11.3609	11.6079	11.6551	11.8609
BMEI0023	NC_003317.1	22584	23045	+	10.2488	10.1246	8.60225	11.1688	11.4064	11.4627	11.6485
BMEI0024	NC_003317.1	23039	24559	+	9.15371	9.29284	9.23837	10.0544	10.0843	10.1157	10.3944
BMEI0025	NC_003317.1	24572	26056	+	5.78388	4.89873	5.56902	5.49652	5.0416	4.90047	5.35714
BMEI0026	NC_003317.1	26053	26817	+	5.41888	0.0483093	1.52596	3.56892	2.67661	1.53547	2.74929
BMEI0027	NC_003317.1	26783	27148	+	5.30193	1.11193	1.58957	4.25403	3.4183	1.59909	3.54987
BMEI0028	NC_003317.1	27042	28109	+	5.34189	3.56693	2.3665	4.24509	3.96076	2.37602	3.14238
BMEI0029	NC_003317.1	28116	28463	+	5.16823	2.18468	1.66233	2.58982	4.07601	1.67184	3.3007
BMEI0030	NC_003317.1	28520	28864	-	8.18072	8.99807	8.01467	8.2268	7.43428	7.43922	8.15868
BMEI0031	NC_003317.1	29014	29331	-	7.82667	8.4022	7.65037	7.71988	7.14468	7.38687	8.19895
BMEI0032	NC_003317.1	29555	30319	+	9.0996	9.65933	9.93958	9.23699	9.32909	9.19725	9.38833
BMEIt01	NC_003317.1	30328	30404	-	8.89188	9.64624	9.81576	9.35094	9.12664	9.30743	9.09157
BMEI0033	NC_003317.1	30518	31351	-	7.66626	8.40754	8.75892	8.25565	8.01145	8.14559	7.99974
BMEI0034	NC_003317.1	31406	31681	-	7.44607	7.4733	7.72467	7.73159	7.31732	7.67869	7.33556
BMEI0035	NC_003317.1	31979	33091	+	8.81564	7.58954	7.75322	7.66741	7.39872	7.42918	7.81816
BMEI0036	NC_003317.1	33093	34259	+	10.6425	7.84418	8.45971	8.71659	8.02618	8.32708	8.58019
BMEI0037	NC_003317.1	34277	34534	-	8.18491	7.47438	7.52031	7.48097	6.56662	6.10356	7.34713
BMEI0038	NC_003317.1	34513	35724	-	5.79684	5.08489	4.99138	5.01198	5.04837	4.72959	5.54486
BMEI0039	NC_003317.1	35946	36899	-	5.59785	3.18921	4.01478	4.63742	4.55971	3.91738	4.65315
BMEI0040	NC_003317.1	37038	37967	-	4.80454	2.08847	2.24418	3.90864	3.77335	2.57563	3.05248
BMEI0041	NC_003317.1	37967	38149	-	3.39504	2.11193	3.58957	2.9321	3.4183	2.44708	2.07594
BMEI0042	NC_003317.1	38388	38897	+	7.06613	7.20313	7.33974	7.61332	7.65389	7.1428	7.60727
BMEI0043	NC_003317.1	38990	40126	+	6.99812	7.01577	7.3972	7.63663	7.53787	7.26755	7.63155
BMEI0044	NC_003317.1	40190	41497	+	7.2158	8.01257	8.25992	7.85621	7.47567	8.05166	7.9717
BMEI0045	NC_003317.1	41522	41830	-	6.84873	6.81559	7.53425	7.66819	7.52051	7.62468	7.55964
BMEI0046	NC_003317.1	41829	42026	+	6.98182	7.12755	7.83347	8.04726	7.85923	7.73336	7.94718
BMEI0047	NC_003317.1	42023	42652	+	7.10338	7.02886	7.66404	7.92338	7.62347	7.76977	7.89565
BMEI0048	NC_003317.1	42646	42843	+	6.80494	6.95246	7.43011	7.72533	7.21153	7.24032	7.78671
BMEI0049	NC_003317.1	42897	43925	+	8.44674	8.53349	10.0126	11.2984	11.2336	10.9231	10.4654
BMEI0050	NC_003317.1	44033	45934	+	8.43739	8.53846	9.65698	10.7673	10.6864	10.4747	10.0953
BMEI0051	NC_003317.1	46200	47192	-	9.4389	9.99278	9.06251	8.984	8.79852	8.90397	9.42643
BMEI0052	NC_003317.1	47219	47968	-	9.93742	10.2139	9.5517	9.18938	9.04858	9.01937	9.35529
BMEI0053	NC_003317.1	48375	50816	-	7.37456	7.69119	8.25017	8.30509	8.06385	8.19633	8.2907
BMEI0054	NC_003317.1	50893	51315	+	8.64565	8.6779	8.98809	8.65992	8.48561	8.46709	8.50295
BMEI0055	NC_003317.1	51427	52149	-	8.49503	8.43355	8.78234	8.63995	8.32489	8.18679	8.11616
BMEI0056	NC_003317.1	52604	52897	+	7.23463	7.80299	8.03488	7.51491	7.25788	7.86931	7.82937
BMEI0057	NC_003317.1	52977	53648	+	8.44323	8.84264	9.17648	8.62913	8.63971	8.83099	8.84718
BMEI0058	NC_003317.1	53789	57913	-	10.0876	10.6727	10.4758	9.91412	9.72916	9.90348	10.0421
BMEI0059	NC_003317.1	58718	58966	-	10.0954	10.906	10.657	9.73097	9.4252	9.73221	9.89217
BMEI0060	NC_003317.1	59103	60305	+	9.96949	10.4613	10.0577	9.51916	9.40721	9.31282	9.62366
BMEI0061	NC_003317.1	60314	60673	+	9.74081	9.61555	9.11326	9.07489	8.72754	8.58872	9.09099
BMEI0062	NC_003317.1	61107	62186	+	9.64128	9.92694	9.56761	9.1242	8.81428	8.82587	9.29982
BMEI0063	NC_003317.1	62656	63702	+	8.99763	8.99432	8.81132	8.85455	8.6162	8.61412	8.91127
BMEI0064	NC_003317.1	63731	64030	-	7.46328	7.8082	8.00573	7.8189	7.65937	7.66733	7.80023
BMEI0065	NC_003317.1	64091	64636	-	6.86237	7.41751	8.04594	7.83078	7.88563	7.70853	7.56975
BMEI0066	NC_003317.1	64844	65527	+	6.79666	7.19846	7.76423	8.30607	7.53851	8.1232	7.99113
BMEI0067	NC_003317.1	65562	66023	+	6.84035	7.33047	7.80811	8.33076	7.79649	8.40259	8.37571
BMEI0068	NC_003317.1	66029	66898	-	7.8463	8.2679	8.50027	8.10078	7.71602	8.08462	7.99
BMEI0069	NC_003317.1	66938	67540	-	8.85463	9.18277	8.85225	8.64224	8.61087	8.4562	8.7073
BMEI0070	NC_003317.1	68014	68700	-	8.19393	8.175	8.64111	8.22331	8.20332	7.84037	8.5483
BMEI0071	NC_003317.1	69178	69450	+	8.72487	5.23531	5.91941	6.5645	6.16317	5.82938	6.17445
BMEI0072	NC_003317.1	69759	70418	+	9.68652	5.72073	6.35366	6.87589	6.7575	6.39232	6.48585
BMEI0073	NC_003317.1	70411	71412	+	9.48896	5.63624	5.83704	6.63901	6.62354	6.2754	6.64534
BMEI0074	NC_003317.1	71559	72311	+	9.16159	9.8881	9.47358	8.99458	8.92052	8.64574	8.9783
BMEI0075	NC_003317.1	72370	73272	+	8.84704	9.46725	9.59503	9.21042	9.08408	9.0971	9.14665
BMEI0076	NC_003317.1	73425	73955	+	5.55861	5.86046	5.95959	5.8215	5.88143	5.45454	5.82036
BMEIt02	NC_003317.1	74618	74693	+	4.66281	5.96466	4.85734	5.19987	5.27103	3.86686	4.49572
BMEI0077	NC_003317.1	74749	75321	-	5.07027	4.78716	5.46644	5.14339	5.52649	4.65283	4.82918
BMEI0078	NC_003317.1	75521	76540	+	4.56024	4.49125	4.75477	4.97701	4.79762	4.29036	4.60727
BMEI0079	NC_003317.1	76509	77474	-	7.57982	8.5191	8.31868	7.97071	7.53382	7.76115	8.14065
BMEI0080	NC_003317.1	77479	78585	-	7.70519	7.744	8.04268	7.76999	7.40652	7.60226	7.5381
BMEI0081	NC_003317.1	78582	79508	-	11.3028	10.856	7.59757	8.07519	8.15439	9.11634	9.30928
BMEI0082	NC_003317.1	79657	80193	+	9.91342	9.56166	6.28442	6.71887	6.81941	7.74645	8.00578
BMEI0083	NC_003317.1	80233	82635	-	3.76758	1.71893	1.45961	-0.197858	1.51073	1.20609	0.0979858
BMEI0084	NC_003317.1	82965	84230	-	3.18964	-0.678437	-0.200791	1.14174	1.2129	-0.343278	1.02255
BMEI0085	NC_003317.1	84258	84530	-	2.81798	1.53487	1.86051	1.20304	1.68924	1.87003	1.65089
BMEI0086	NC_003317.1	84551	85951	-	6.0732	6.4042	7.02807	7.34871	6.69121	6.65123	7.14938
BMEI0087	NC_003317.1	86266	86721	+	6.20713	6.54962	7.29475	7.81458	7.44095	6.98234	7.51067
BMEI0088	NC_003317.1	86729	87214	-	7.23385	7.16224	7.83867	7.69291	7.51698	7.5119	7.81883
BMEI0089	NC_003317.1	87232	88092	-	7.89558	8.08233	8.76903	8.42244	8.14991	8.34791	8.61216
BMEI0090	NC_003317.1	88250	89092	+	8.31029	8.72202	9.1803	9.07271	8.48607	9.01745	9.08765
BMEI0091	NC_003317.1	89191	89325	+	2.68192	2.55081	2.87645	4.69291	2.85718	2.88597	3.66683
BMEI0092	NC_003317.1	89285	89956	+	2.10338	1.82027	1.71295	3.96237	2.54168	1.72247	3.52125
BMEI0093	NC_003317.1	90052	90783	-	0.395036	1.69689	1.58957	3.25403	2.00326	1.59909	1.81291
BMEI0094	NC_003317.1	90725	91171	-	0.954602	1.82349	1.30114	2.64367	1.12986	1.31066	2.52448
BMEI0095	NC_003317.1	91171	91869	-	0.309584	2.17848	1.65612	2.99865	1.48485	1.66564	3.10185
BMEI0096	NC_003317.1	92205	92951	+	1.95073	2.89002	2.56031	0.902836	0.389031	1.56982	2.78364
BMEI0097	NC_003317.1	92987	94033	+	7.47115	7.79525	8.62012	8.34057	7.96804	8.13802	8.27384
BMEI0098	NC_003317.1	94144	94365	+	6.63988	6.69119	6.77029	6.35382	6.5319	6.7798	6.64967
BMEI0099	NC_003317.1	94517	95392	+	7.97515	7.91353	8.23737	7.96303	7.60215	7.87916	8.04032
BMEI0100	NC_003317.1	95552	95800	+	7.95073	8.07701	8.18966	7.84535	7.78135	8.01276	8.25938
BMEI0101	NC_003317.1	95882	96892	-	5.60159	5.7958	6.0779	6.13866	5.85932	5.91458	5.82817
BMEI0102	NC_003317.1	97112	97561	+	6.00385	6.13577	6.84608	6.51666	6.32967	6.43029	6.57372
BMEI0103	NC_003317.1	97741	99024	+	6.47912	6.51065	7.08262	6.5971	6.56176	6.37332	6.64603
BMEI0104	NC_003317.1	99710	101077	-	9.0301	9.73529	9.17927	8.92325	8.75932	8.51392	9.16499
BMEI0105	NC_003317.1	101072	102040	+	7.25717	7.58992	7.1736	7.26216	7.00233	6.56947	7.40072
BMEI0106	NC_003317.1	102110	102793	+	5.01645	5.70163	6.35984	6.40499	6.27103	5.82622	6.55461
BMEI0107	NC_003317.1	102930	103928	-	5.56111	5.49617	5.99891	6.44924	6.27344	6.43585	6.71004
BMEI0108	NC_003317.1	103937	104692	-	6.30269	6.13147	6.15774	6.2606	6.04418	6.01198	6.48518
BMEI0109	NC_003317.1	104676	106127	-	3.3138	1.93115	2.18641	3.1139	2.8896	2.61096	2.94026
BMEI0110	NC_003317.1	106136	107149	-	4.62533	1.22675	2.44136	3.54942	3.40758	3.12894	3.84527
BMEI0111	NC_003317.1	107170	107985	-	4.40824	2.54016	2.01781	3.77538	3.5835	2.44236	2.39315
BMEI0112	NC_003317.1	107982	108704	-	4.87232	4.03666	4.06685	4.19788	3.60607	4.42429	4.05315
BMEI0113	NC_003317.1	108709	109443	-	2.9741	3.10602	2.58367	2.73355	3.21975	2.59319	3.39197
BMEI0114	NC_003317.1	109493	109927	-	1.14586	2.44772	2.3404	0.682929	1.16912	2.93488	2.97877
BMEI0115	NC_003317.1	110033	110266	-	2.04037	1.75726	2.0829	1.42543	1.91163	2.09242	1.72128
BMEI0116	NC_003317.1	110662	111588	+	0.0543104	-0.380804	0.248846	-0.408625	-0.0744333	0.258361	0.887219
BMEI0117	NC_003317.1	111736	111936	+	2.10768	1.82457	2.30222	1.64475	2.13094	2.31173	2.09259
BMEIt03	NC_003317.1	112051	112135	-	3.34934	3.06623	3.54388	2.88641	3.3726	3.55339	3.18225
BMEI0118	NC_003317.1	112771	114405	-	7.58439	8.08954	8.29748	7.90458	7.99701	7.97499	7.8532
BMEI0119	NC_003317.1	114574	115566	-	8.01578	8.50803	8.57169	8.35943	8.32707	8.21983	8.33489
BMEI0120	NC_003317.1	115712	115903	+	8.6477	8.7431	9.05947	8.7332	8.30323	8.33718	8.49853
BMEI0121	NC_003317.1	116637	119357	-	6.96842	7.46326	7.72877	7.60012	7.23832	7.42254	7.39981
BMEI0122	NC_003317.1	119329	119568	+	1.85184	1.72073	2.04638	1.38891	1.8751	2.05589	1.68475
BMEI0123	NC_003317.1	119696	120691	+	-0.201269	-0.48438	-0.00673385	-0.664204	-0.17801	0.00278154	-0.368361
BMEI0124	NC_003317.1	121129	122370	+	-0.519717	-0.802827	-0.325181	-0.982652	-0.496457	-0.315666	-0.686808
BMEI0125	NC_003317.1	122461	123219	+	0.190777	-0.092334	0.385312	-0.272158	0.214036	0.394827	0.0236852
BMEI0126	NC_003317.1	123216	123632	+	1.05483	0.771719	1.24936	0.591894	1.07809	1.25888	0.887738
BMEI0127	NC_003317.1	123825	124049	+	1.94495	1.66184	2.13949	1.48202	1.96821	2.149	1.77786
BMEI0128	NC_003317.1	124114	124566	-	0.935365	0.652255	1.1299	0.47243	0.958625	1.13942	0.768274
BMEI0129	NC_003317.1	124652	125425	-	0.162543	-0.120568	0.357078	-0.300392	0.185802	0.366594	-0.00454862
BMEI0130	NC_003317.1	125458	126120	-	0.385868	0.102757	0.580403	-0.0770674	0.409127	0.589918	0.218776
BMEI0131	NC_003317.1	126120	127064	-	-0.125438	-0.408548	0.0690975	-0.588373	-0.102178	0.230616	-0.292529
BMEI0132	NC_003317.1	127539	128882	-	9.67324	10.1041	8.38891	9.41523	9.51609	9.77775	10.131
BMEI0133	NC_003317.1	128822	129733	-	11.0056	11.3183	8.19125	10.4884	10.6973	11.0812	11.4835
BMEI0134	NC_003317.1	129764	129967	+	7.32577	7.16465	7.2402	6.72957	6.84653	6.44236	6.71507
BMEI0135	NC_003317.1	130096	130629	+	8.3892	8.12152	8.3392	7.91849	7.8733	8.00829	7.78098
BMEI0136	NC_003317.1	130701	131912	+	7.97134	8.51373	8.77798	8.28411	8.11708	8.23793	8.36775
BMEI0137	NC_003317.1	132351	133313	+	7.82589	8.31615	8.82324	8.28795	7.93549	7.91075	8.15418
BMEI0138	NC_003317.1	133420	134616	+	7.54351	7.50045	8.19748	7.91259	7.76948	8.29046	7.91932
BMEI0139	NC_003317.1	134620	135522	+	7.10338	7.20136	7.67901	7.35714	7.12664	7.65376	7.40888
BMEI0140	NC_003317.1	135798	138812	+	8.0756	8.727	8.97359	8.68427	8.53592	8.5512	8.6935
BMEI0141	NC_003317.1	138874	140100	+	10.2441	10.5416	11.0483	12.0188	12.0535	11.9135	11.8117
BMEI0142	NC_003317.1	140110	140523	+	10.3594	10.6346	11.1018	12.0558	12.0962	11.9121	11.8735
BMEI0143	NC_003317.1	140565	141203	+	9.41761	9.5864	9.89412	9.6379	9.58011	9.52643	9.71859
BMEI0144	NC_003317.1	141274	141816	+	5.46978	5.82822	5.87844	5.53292	5.54963	5.55354	5.70323
BMEI0145	NC_003317.1	141985	143388	+	3.45541	3.34222	4.10938	4.3144	3.9381	4.30331	3.74775
BMEI0146	NC_003317.1	143592	144452	-	3.6203	3.68511	3.16276	3.86786	4.18413	3.94988	3.80113
BMEI0147	NC_003317.1	144647	145594	-	6.41431	6.93855	6.83124	6.2733	6.15378	5.95396	5.92099
BMEI0148	NC_003317.1	145818	146387	+	8.72746	6.35545	6.65089	7.19987	6.58653	6.2079	6.61119
BMEI0149	NC_003317.1	146393	147118	+	9.23346	6.70876	7.47181	7.54389	7.17164	7.13452	7.2285
BMEI0150	NC_003317.1	147253	147984	-	8.03889	5.99457	6.29001	6.54681	5.97288	5.88449	5.78253
BMEI0151	NC_003317.1	147989	148312	+	5.47778	5.68009	5.46586	5.01484	4.91607	5.23437	5.40379
BMEI0152	NC_003317.1	148309	148671	+	4.40691	4.82424	4.77137	4.52894	4.23752	4.93289	5.04717
BMEI0153	NC_003317.1	148640	149074	+	4.14586	3.67011	4.51032	4.14236	3.75409	4.34992	4.88566
BMEI0154	NC_003317.1	149071	149307	+	4.82935	4.54624	4.21653	4.72898	4.04525	4.54797	4.8549
BMEI0155	NC_003317.1	149460	150689	-	4.50427	4.06362	4.42579	4.27082	4.19311	4.6577	4.93863
BMEI0156	NC_003317.1	151213	151650	+	7.65951	8.27069	8.1249	7.5799	7.08995	7.6254	7.73704
BMEI0157	NC_003317.1	151861	153270	+	7.50454	7.98951	8.3546	8.24842	7.92784	8.3914	8.15868
BMEI0158	NC_003317.1	153527	153985	+	8.28755	8.50637	8.6638	7.88157	7.899	7.98668	8.36073
BMEI0159	NC_003317.1	154330	154728	+	8.93583	9.73221	9.81375	9.13399	9.21261	9.43454	9.56692
BMEI0160	NC_003317.1	154751	155137	+	8.87679	9.17099	9.01688	8.64603	8.46709	8.16245	8.91564
BMEI0161	NC_003317.1	155094	156986	+	4.72472	4.78556	4.50422	4.3687	4.17682	3.68776	4.66454
BMEI0162	NC_003317.1	157002	157781	+	0.151402	1.02029	0.345938	-0.311533	0.326665	0.355453	-0.0156891
BMEI0163	NC_003317.1	157750	158151	-	1.10768	0.82457	1.30222	0.644746	1.13094	1.31173	0.940589
BMEI0164	NC_003317.1	158117	158521	+	1.09695	0.813844	1.29149	0.634019	1.12021	1.30101	0.929863
BMEI0165	NC_003317.1	158607	159896	-	0.57758	-0.857533	-0.379887	-1.03736	-0.551163	-0.370372	-0.741514
BMEI0166	NC_003317.1	160071	160973	+	-0.0598496	-0.34296	0.134686	-0.522785	-0.03659	0.144201	-0.226941
BMEI0167	NC_003317.1	161196	162497	+	-0.587781	-0.870892	-0.393246	-1.05072	-0.564522	-0.38373	-0.754873
BMEI0168	NC_003317.1	162767	165160	+	8.89863	8.94448	5.2551	8.28464	8.58223	8.96104	9.52757
BMEI0169	NC_003317.1	165222	166676	-	10.3676	10.4411	6.6097	9.67993	10.0773	10.4008	11.0276
BMEI0170	NC_003317.1	166783	167688	+	8.47107	9.04743	9.55803	9.08386	9.09362	9.0091	9.02356
BMEI0171	NC_003317.1	167734	168390	-	5.9433	6.49669	5.99345	9.55566	9.51676	9.28251	9.63892
BMEI0172	NC_003317.1	168390	168818	-	6.99879	6.97025	6.884	9.92455	10.108	9.79622	10.2444
BMEI0173	NC_003317.1	168831	169121	-	6.85514	6.90218	6.77838	9.93888	10.0206	9.65101	10.1698
BMEI0174	NC_003317.1	169123	170103	-	6.29455	6.60838	6.21156	9.35047	9.39249	8.98725	9.50424
BMEI0175	NC_003317.1	170100	171179	-	6.77644	6.90836	6.56761	8.91402	8.93666	8.46003	9.03969
BMEI0176	NC_003317.1	171214	172242	+	7.24356	7.47235	8.37437	7.96041	7.80349	7.40238	7.82408
BMEI0177	NC_003317.1	172266	172973	+	7.85252	3.74498	4.33811	4.93439	4.27374	4.55407	4.3635
BMEI0178	NC_003317.1	173899	174432	+	7.4199	3.56693	3.62954	4.294	4.04322	4.05409	4.00488
BMEI0179	NC_003317.1	174439	176016	+	11.2716	7.54678	8.11439	8.09305	8.18356	7.91297	8.02364
BMEI0180	NC_003317.1	176432	176911	+	8.84933	7.67493	8.20961	8.18477	8.00438	8.07826	8.18548
BMEI0181	NC_003317.1	176937	178175	-	8.62446	7.53257	8.10177	7.89735	7.75179	8.07344	7.88231
BMEI0182	NC_003317.1	178314	179207	-	6.97697	5.93202	7.14663	6.67709	6.41527	6.94001	6.93951
BMEI0183	NC_003317.1	179390	180178	+	7.80255	5.00374	5.80332	6.23331	6.09147	5.57837	5.92712
BMEI0184	NC_003317.1	180250	180528	+	8.52808	5.31086	5.68159	6.27788	6.56476	5.89756	6.20449
BMEI0185	NC_003317.1	180539	181393	+	8.17658	5.0973	5.40988	6.04787	6.00157	5.58446	5.88651
BMEI0186	NC_003317.1	181399	181824	+	7.94421	4.89292	5.54049	6.3278	5.89973	5.38008	5.65279
BMEI0187	NC_003317.1	181852	182745	+	8.48165	6.53774	5.05603	6.34411	6.21733	6.26485	6.14897
BMEI0188	NC_003317.1	182751	183497	-	9.43723	7.90284	6.28823	6.80973	7.07553	7.19918	7.32796
BMEI0189	NC_003317.1	183715	184986	+	8.97506	8.70921	8.45772	8.11506	7.84511	8.00158	8.22518
BMEI0190	NC_003317.1	185314	187584	+	4.37633	4.68797	4.60002	5.75812	5.30845	5.23246	5.37589
BMEI0191	NC_003317.1	187781	188860	+	7.41135	6.90836	7.60588	6.9857	6.78792	7.01525	7.27416
BMEI0192	NC_003317.1	188857	189744	+	9.49353	9.81905	9.61235	8.8506	8.90776	8.81623	9.13658
BMEI0193	NC_003317.1	189936	190208	+	9.5459	9.82949	9.79387	9.29756	9.18109	9.70853	9.87489
BMEI0194	NC_003317.1	190189	190947	+	8.4513	8.97256	8.71722	8.48718	8.21153	8.76115	8.87613
BMEI0195	NC_003317.1	190975	193770	+	-0.538413	1.63791	3.61032	7.09405	6.85553	3.91357	-0.705504
BMEI0196	NC_003317.1	194810	195670	+	7.83329	8.17696	8.48469	8.26779	7.89149	8.12647	8.2884
BMEI0197	NC_003317.1	195738	197693	-	8.4075	8.67693	8.87548	8.45369	8.29722	8.30263	8.54805
BMEIr01	NC_003317.1	198647	200135	+	-0.629392	0.67246	0.565143	-1.09233	0.393867	-0.425341	0.203516
BMEIt04	NC_003317.1	200413	200489	+	3.49195	3.20884	3.68648	3.02901	3.51521	3.696	3.32485
BMEIt05	NC_003317.1	200503	200578	+	3.5108	3.22769	3.70534	3.04787	3.53406	3.71486	3.34371
BMEIr02	NC_003317.1	200900	203817	+	-1.75203	-2.03514	-1.5575	-2.21497	-1.72877	-1.54798	-1.91912
BMEIr03	NC_003317.1	201006	203817	+	-1.69865	-1.98176	-1.50411	-2.16158	-1.67539	-1.4946	-1.86574
BMEIr04	NC_003317.1	204021	204139	+	5.60088	5.73281	5.21045	4.87491	4.62414	4.80493	4.84883
BMEIt06	NC_003317.1	204245	204321	+	10.3022	10.4589	9.88288	9.75087	9.5001	9.73064	9.9198
BMEI0198	NC_003317.1	204832	205506	+	9.97552	10.2303	9.78334	9.52681	9.25977	9.53622	9.63722
BMEI0199	NC_003317.1	205682	207121	+	9.21816	9.10444	9.11923	9.00034	8.67336	8.76504	9.02822
BMEI0200	NC_003317.1	207366	208187	-	6.49453	6.63113	6.7442	6.51969	6.46045	6.33868	6.77489
BMEIt07	NC_003317.1	208320	208409	-	8.06274	8.3057	9.03968	8.78884	8.39634	8.57713	8.29619
BMEI0201	NC_003317.1	208762	209190	+	7.86634	7.99132	8.37167	8.40341	8.1199	8.24032	7.68531
BMEI0202	NC_003317.1	209284	209487	+	7.09629	7.9094	7.95641	7.41923	7.21577	7.44236	7.31915
BMEI0203	NC_003317.1	209704	210048	+	8.67011	9.53702	9.33303	8.32113	8.2849	8.14377	8.35759
BMEI0204	NC_003317.1	210311	210868	+	7.6195	8.08093	8.28493	8.00316	7.78715	8.20012	8.14308
BMEI0205	NC_003317.1	211391	211858	+	8.25954	8.75161	9.22926	8.76726	8.89018	8.25565	8.63483
BMEI0206	NC_003317.1	212114	213139	+	8.01121	8.38968	8.96044	8.46458	8.26657	8.29685	8.35922
BMEI0207	NC_003317.1	213167	214303	+	2.34468	0.476609	-0.197749	0.296784	-0.369024	-0.188233	1.17759
BMEI0208	NC_003317.1	214316	215596	+	1.58768	1.30457	-0.369787	0.709708	-0.38906	-0.360271	0.42059
BMEI0209	NC_003317.1	215596	216270	+	2.09695	1.22888	0.554524	-0.102946	0.535252	0.56404	0.344901
BMEI0210	NC_003317.1	216334	216804	+	2.61611	0.596039	1.07368	0.568217	0.902409	1.2352	1.86406
BMEI0211	NC_003317.1	216823	217347	+	2.87456	0.591452	0.917094	0.259624	0.745819	0.92661	0.707471
BMEI0212	NC_003317.1	217465	218364	+	3.41888	2.98377	0.139487	-0.36598	1.70518	0.301005	2.73722
BMEI0213	NC_003317.1	218477	219826	+	6.80661	6.85093	7.58917	7.26338	6.98646	7.36709	7.15226
BMEI0214	NC_003317.1	219816	221144	+	8.7967	9.44502	9.62245	9.15116	9.01114	9.21439	9.42551
BMEI0215	NC_003317.1	221343	221879	+	5.64931	5.55885	2.03649	5.77134	6.45018	6.71843	7.04991
BMEI0216	NC_003317.1	221995	222249	+	5.37581	5.0927	2.11092	5.45345	6.0271	6.2079	6.91922
BMEI0217	NC_003317.1	222317	222961	+	4.9699	5.50392	0.620113	5.28457	6.3822	6.42549	6.76804
BMEI0218	NC_003317.1	223277	224203	-	5.9612	5.74848	2.24885	6.05081	6.85893	6.75021	7.31348
BMEI0219	NC_003317.1	224310	225806	+	7.50243	7.83799	7.74229	7.26626	7.35768	7.25343	7.55773
BMEI0220	NC_003317.1	226020	226367	+	8.41031	8.09157	8.01988	7.34471	7.49105	7.37228	7.52952
BMEI0221	NC_003317.1	226369	227265	+	9.87985	6.53291	6.58171	6.75778	6.8665	6.49565	6.62118
BMEI0222	NC_003317.1	227439	228080	+	10.2813	6.79305	7.10077	7.1326	7.03383	6.97818	6.90907
BMEI0223	NC_003317.1	228144	228911	-	6.66562	7.30945	7.40295	6.41743	6.51896	6.33718	6.72854
BMEI0224	NC_003317.1	228911	229282	-	6.27847	5.78891	3.56611	3.90864	4.39484	5.03506	5.90493
BMEI0225	NC_003317.1	229406	230977	+	6.03382	5.36679	2.07185	3.82942	3.95947	4.92267	5.66442
BMEI0226	NC_003317.1	230983	231264	+	5.77118	5.18851	2.96572	3.30825	4.37941	4.29716	5.85202
BMEI0227	NC_003317.1	231365	231769	+	5.77252	4.96585	2.44349	3.10795	4.44214	4.03797	5.25179
BMEI0228	NC_003317.1	232039	232662	+	6.60261	6.86578	6.60123	6.60534	6.2633	5.73627	6.58753
BMEI0229	NC_003317.1	232749	233510	+	8.04445	8.84188	8.92823	8.69752	8.38825	8.17776	8.61294
BMEI0230	NC_003317.1	233523	234164	+	6.44229	7.25539	7.52031	7.1326	6.98261	6.81072	7.21163
BMEI0231	NC_003317.1	234429	239231	+	6.02531	6.25277	6.88678	6.54001	6.35173	6.63326	6.5111
BMEI0232	NC_003317.1	239373	240818	+	5.05674	4.83021	5.22213	5.84477	5.50223	5.1405	5.60334
BMEI0233	NC_003317.1	240868	242484	-	0.251632	2.87541	3.69409	4.67134	4.63244	3.97924	3.47686
BMEI0234	NC_003317.1	242591	244306	-	-0.986101	-1.26921	-0.639563	2.70297	2.8896	2.69188	1.32074
BMEI0235	NC_003317.1	244454	245728	-	0.594454	0.896306	-0.21101	3.45345	3.07715	1.38347	0.427363
BMEI0236	NC_003317.1	245867	246880	-	3.83178	3.72925	4.20689	4.78389	4.64859	4.9363	4.56516
BMEI0237	NC_003317.1	246976	247194	+	6.89084	6.24516	7.08537	7.48037	6.9141	7.14735	7.46071
BMEI0238	NC_003317.1	247350	249305	-	7.7386	7.68546	8.4004	8.43446	8.21462	8.48716	8.55815
BMEI0239	NC_003317.1	249661	249933	+	7.10338	7.28976	8.12104	7.9989	7.86361	8.17178	8.2656
BMEI0240	NC_003317.1	250004	250534	+	8.24187	8.38241	8.72513	8.83402	8.66279	8.92641	8.99486
BMEI0241	NC_003317.1	250547	251227	-	7.86555	8.0299	8.41486	8.54804	8.48249	8.59202	8.79974
BMEI0242	NC_003317.1	251350	253983	+	8.21303	8.22459	8.62793	8.47278	8.23273	8.31399	8.55303
BMEI0243	NC_003317.1	254129	254551	+	6.67808	7.57554	7.10868	6.72329	6.90992	6.29716	6.74705
BMEI0244	NC_003317.1	254694	255347	-	8.96273	9.45439	9.46293	8.86614	8.68414	8.83845	8.84171
BMEI0245	NC_003317.1	255457	256461	+	4.52272	5.38257	5.41769	5.91776	5.96102	5.46373	5.05607
BMEI0246	NC_003317.1	256304	257692	+	1.05587	2.18779	3.2504	5.59293	5.56025	4.88441	3.82738
BMEI0247	NC_003317.1	257816	258172	+	1.27895	0.995842	2.62549	4.77538	4.91365	4.21997	2.26386
BMEI0248	NC_003317.1	258454	259014	+	0.626876	0.343765	1.97341	5.07083	4.97206	3.98293	3.78171
BMEI0249	NC_003317.1	259014	260543	+	1.65335	1.04831	2.69588	5.37628	5.64008	4.44236	4.02231
BMEI0250	NC_003317.1	260565	261443	+	9.58016	7.02782	7.23244	7.28279	6.93564	6.84286	6.89466
BMEI0251	NC_003317.1	261571	263136	+	8.86962	7.20458	7.74979	7.77157	7.35455	7.3599	7.4795
BMEI0252	NC_003317.1	263261	263668	+	7.82327	7.94388	8.55179	8.5033	8.33839	7.99695	8.1265
BMEI0253	NC_003317.1	264038	264448	+	8.38761	9.11455	8.93798	8.34224	8.27337	8.27728	8.28947
BMEI0254	NC_003317.1	264521	265216	-	6.61754	2.18468	3.98426	2.81221	3.29841	2.99377	3.88566
BMEI0255	NC_003317.1	265272	265511	-	6.6477	4.3057	4.19838	4.12587	4.0271	4.2079	3.42172
BMEI0256	NC_003317.1	265496	266758	+	5.96565	1.32499	2.97256	3.23262	3.63136	3.13408	3.02597
BMEI0257	NC_003317.1	266764	267765	+	6.46563	2.46631	2.72157	3.64906	3.42476	3.14612	3.68187
BMEI0258	NC_003317.1	268044	268967	+	8.91074	9.12017	9.61107	9.03484	8.94952	9.15482	9.18422
BMEI0259	NC_003317.1	268970	270349	+	8.7749	9.34056	9.61293	9.15306	9.04851	8.95346	9.12055
BMEI0260	NC_003317.1	270349	271689	+	6.37962	7.08402	7.16739	7.07552	6.98785	6.95451	7.19375
BMEI0261	NC_003317.1	271686	272435	+	6.03241	5.66184	6.30941	6.49697	6.68703	6.6515	6.23729
BMEI0262	NC_003317.1	272445	272789	+	5.38717	5.78214	6.37526	6.71779	6.67347	6.59122	6.63512
BMEI0263	NC_003317.1	272926	274056	+	9.28895	9.97208	10.1142	9.3732	9.30236	9.36372	9.42998
BMEI0264	NC_003317.1	274560	275135	+	4.54817	5.04266	5.02281	4.97832	5.086	5.26679	5.03315
BMEI0265	NC_003317.1	275136	275792	+	5.35834	5.22207	5.65241	6.04225	6.00051	5.61302	5.29079
BMEI0266	NC_003317.1	276058	279534	+	4.76182	4.65841	4.86521	5.7176	5.1011	5.11934	5.39787
BMEI0267	NC_003317.1	279596	280789	+	6.333	6.07846	7.10285	7.5616	6.96034	7.45544	7.51074
BMEI0268	NC_003317.1	280807	281622	-	6.77747	6.43093	7.16077	7.72374	7.00304	7.54039	7.64107
BMEI0269	NC_003317.1	281715	283028	+	10.1284	6.5625	6.91545	7.23271	7.1441	6.8425	7.20407
BMEI0270	NC_003317.1	283036	283950	-	9.14189	5.97982	6.26764	6.46815	6.43622	6.38568	6.64748
BMEI0271	NC_003317.1	284236	284871	+	8.00724	8.51441	9.1098	8.55277	8.4853	8.58981	8.62552
BMEI0272	NC_003317.1	285032	285211	+	3.41888	2.13577	3.61342	4.7633	3.44214	3.62293	3.25179
BMEI0273	NC_003317.1	285343	285774	-	5.15585	4.87274	5.52031	6.05046	5.63854	5.68183	5.57372
BMEI0274	NC_003317.1	285920	287434	+	5.368	5.3663	5.72999	6.22255	6.22687	5.95908	5.8079
BMEI0275	NC_003317.1	287527	290613	+	7.7492	7.49916	6.82162	6.62068	6.2962	6.6877	7.17679
BMEI0276	NC_003317.1	289290	289424	-	6.83392	4.55081	5.35038	5.69291	5.44214	4.03797	4.98876
BMEI0277	NC_003317.1	290649	291050	+	8.06704	7.45231	4.03918	5.38171	5.37041	6.10759	6.79303
BMEI0278	NC_003317.1	291414	291752	+	7.48287	7.15322	4.02206	5.50209	4.11382	5.61654	6.14586
BMEI0279	NC_003317.1	292222	292845	+	7.72337	7.8736	8.12365	8.09904	7.71468	8.03884	8.07295
BMEI0280	NC_003317.1	293166	294125	+	7.93458	8.18426	8.493	8.04474	7.934	7.92899	8.20308
BMEI0281	NC_003317.1	294213	294941	-	9.57089	9.05449	8.00489	7.69958	7.53274	7.78492	7.91335
BMEI0282	NC_003317.1	294968	296395	-	10.4203	9.481	6.43285	6.9338	6.66367	7.42942	7.36715
BMEI0283	NC_003317.1	296716	297504	-	2.87182	1.00374	1.48139	1.40888	1.89508	0.338902	1.11976
BMEI0284	NC_003317.1	297438	299003	-	2.46779	-1.13725	-0.507597	1.83493	0.906089	1.08688	-1.02123
BMEI0285	NC_003317.1	299066	300073	-	2.51842	-0.349655	-0.0240119	1.05548	0.956715	1.13751	-0.385639
BMEI0286	NC_003317.1	300377	301033	+	2.13595	0.267876	1.74552	2.40998	0.574246	0.755037	1.38389
BMEI0287	NC_003317.1	301185	301451	+	6.85004	6.92448	6.99877	6.74466	6.8275	6.57765	7.00488
BMEI0288	NC_003317.1	301587	303416	+	7.54478	8.13873	8.43004	8.47126	8.2179	8.21967	8.28539
BMEI0289	NC_003317.1	303508	303786	-	1.78661	2.5035	3.56611	2.90864	4.61723	1.99067	3.20449
BMEI0290	NC_003317.1	303941	304759	-	3.69245	3.40934	2.74948	3.35504	3.25628	3.02203	3.76636
BMEI0291	NC_003317.1	305024	305461	+	3.9433	3.17477	3.65241	4.25798	3.15921	3.34	4.29079
BMEI0292	NC_003317.1	305458	306894	+	3.59182	3.30871	3.93836	3.71384	3.53261	3.2109	3.71423
BMEI0293	NC_003317.1	307146	307817	-	7.14778	7.79755	8.29791	7.64794	7.50746	7.60511	7.44936
BMEI0294	NC_003317.1	307873	308067	-	6.88837	7.87828	8.35592	7.26674	7.28086	7.50746	7.59575
BMEI0295	NC_003317.1	308234	309322	-	6.74081	7.23232	7.70997	6.89039	6.93267	6.74024	7.00358
BMEI0296	NC_003317.1	309339	309881	-	8.04509	8.38202	8.4962	8.16389	8.00906	7.90034	8.54148
BMEI0297	NC_003317.1	309925	310170	-	7.99059	8.28502	8.39158	7.96472	7.92222	7.87271	8.62131
BMEI0298	NC_003317.1	310302	310463	+	2.57089	2.28777	3.76542	6.01484	5.91607	5.77494	4.98876
BMEI0299	NC_003317.1	310522	310701	+	4.00385	2.13577	3.61342	6.20388	6.14258	6.08237	5.71122
BMEI0300	NC_003317.1	310844	312082	-	3.22074	3.16002	3.7372	5.8167	5.63631	5.74672	4.92812
BMEI0301	NC_003317.1	312180	312371	-	2.32577	3.62763	2.52031	5.76973	5.67096	5.85175	4.74364
BMEI0302	NC_003317.1	312558	313568	+	2.73652	2.23102	3.44563	5.8925	5.90662	5.17761	5.11963
BMEI0303	NC_003317.1	313696	314385	+	3.06525	2.19717	2.67482	5.92424	6.05813	5.43922	4.83675
BMEI0304	NC_003317.1	314463	314870	-	2.23831	2.54016	4.2402	6.36034	6.21577	5.76429	5.39315
BMEI0305	NC_003317.1	315343	315975	-	6.7746	6.781	7.39912	7.32165	6.93171	7.34788	7.47101
BMEI0306	NC_003317.1	315982	316206	-	7.65154	7.90131	8.29149	8.30645	7.9782	8.27829	8.4056
BMEI0307	NC_003317.1	316551	318542	-	7.26815	7.41582	8.03705	7.93488	7.86881	7.84128	7.75231
BMEI0308	NC_003317.1	318693	318899	+	6.97214	7.10406	7.31867	7.48223	7.2849	7.12174	7.17944
BMEI0309	NC_003317.1	319190	320404	-	6.8439	6.56079	7.30974	7.21787	7.11352	6.87927	6.85446
BMEI0310	NC_003317.1	320448	321455	-	7.04198	7.53909	7.75004	6.97832	6.58607	6.61324	6.93629
BMEI0311	NC_003317.1	321596	323719	-	3.85817	2.57506	3.37463	3.60469	3.05135	2.76266	3.08339
BMEI0312	NC_003317.1	324127	324276	+	4.68192	2.39881	3.87645	3.80394	2.70518	2.73396	3.51483
BMEI0313	NC_003317.1	324286	324651	+	3.98	3.11193	1.43757	3.73946	2.4183	1.59909	1.22794
BMEI0314	NC_003317.1	324785	325015	+	6.51842	6.53076	6.06088	6.29649	6.16971	5.43296	6.64678
BMEI0315	NC_003317.1	325090	325635	+	6.77217	6.83865	7.20234	7.32083	7.41109	7.17178	7.00844
BMEI0316	NC_003317.1	325744	326568	+	6.95041	7.02684	7.19838	7.21076	7.48415	7.168	7.11068
BMEI0317	NC_003317.1	326671	327522	+	7.96393	8.27662	8.47909	8.08813	7.65872	8.17449	7.89158
BMEI0318	NC_003317.1	327535	327963	-	7.6737	8.30906	8.41572	7.94137	7.69696	7.99931	8.02118
BMEI0319	NC_003317.1	327974	328549	-	10.074	7.94955	8.77455	8.58621	8.24789	8.37113	8.45636
BMEI0320	NC_003317.1	328711	329403	-	9.48525	7.36084	8.00841	7.81844	7.7261	7.76554	7.82263
BMEI0321	NC_003317.1	329624	330370	+	3.5357	1.08266	0.560307	1.90284	1.38903	0.569822	2.19868
BMEI0322	NC_003317.1	330598	330819	-	3.11632	1.68121	2.15885	1.50138	1.98758	2.16837	1.94923
BMEI0323	NC_003317.1	330994	332934	+	3.23608	0.290003	-0.817313	0.847144	0.596373	1.77716	0.406022
BMEI0324	NC_003317.1	332968	333999	-	2.22144	-0.383602	0.094044	-0.563427	0.922768	0.103559	0.732417
BMEI0325	NC_003317.1	334006	335046	-	6.87567	5.94372	6.3853	7.0534	7.20486	6.67599	6.96782
BMEI0326	NC_003317.1	335310	336101	-	7.03627	6.20772	7.07583	7.34201	7.23538	6.80736	7.33346
BMEI0327	NC_003317.1	336287	336847	-	8.1712	8.6302	8.42463	8.31594	8.27787	8.13268	8.67248
BMEI0328	NC_003317.1	337112	338008	-	10.6849	8.33041	7.83547	8.30772	8.16395	8.39329	8.53087
BMEI0329	NC_003317.1	338201	338866	-	10.0071	10.0796	8.07462	10.2791	10.3985	10.6969	10.8731
BMEI0330	NC_003317.1	339090	340292	+	10.1223	10.217	8.04778	10.316	10.5009	10.752	11.0318
BMEI0331	NC_003317.1	340759	341286	+	0.866342	0.431228	0.908874	3.72533	3.21153	1.07039	1.69925
BMEI0332	NC_003317.1	341388	341909	+	0.730827	0.447716	0.925362	3.58982	3.71344	2.08688	0.715738
BMEI0333	NC_003317.1	341914	342531	+	0.48727	1.35616	0.681805	2.98369	2.66253	0.69132	1.47218
BMEI0334	NC_003317.1	342572	343612	+	-0.113019	0.603871	1.08152	2.59397	3.81713	2.41296	-0.28011
BMEI0335	NC_003317.1	343609	344058	+	0.944952	0.661841	1.13949	2.95595	3.12021	2.88597	0.929863
BMEI0336	NC_003317.1	344433	345143	+	0.285027	0.00191616	0.631565	2.97409	2.04525	0.641081	0.117935
BMEI0337	NC_003317.1	345190	345642	+	0.935365	0.652255	1.2819	2.62443	1.11063	2.29142	0.768274
BMEI0338	NC_003317.1	346178	346720	+	3.41089	2.54282	3.60543	3.82242	4.01911	3.02998	3.2438
BMEI0339	NC_003317.1	346776	348107	+	6.31272	6.04266	6.44014	7.15588	6.92966	6.74664	7.03669
BMEI0340	NC_003317.1	348395	348901	+	7.11472	6.44914	5.28935	6.24332	6.27008	6.03583	6.68854
BMEI0341	NC_003317.1	350180	350764	+	8.94726	8.17004	5.0829	6.40526	6.54906	7.11232	7.44617
BMEI0342	NC_003317.1	350837	352126	+	9.83497	9.69961	5.83821	7.94754	8.63701	9.36847	9.84407
BMEI0343	NC_003317.1	352241	354196	+	9.1865	9.12543	6.55528	7.62785	8.29951	8.91581	9.41358
BMEI0344	NC_003317.1	354429	355856	+	5.65977	5.6397	6.38038	6.56048	5.86361	5.7011	6.44377
BMEI0345	NC_003317.1	356041	356865	+	4.97737	5.14883	5.41702	6.28311	5.76931	5.63599	5.30332
BMEI0346	NC_003317.1	357046	358002	+	4.7088	4.9347	4.84675	5.67471	4.98582	5.34169	5.26753
BMEI0347	NC_003317.1	358153	359328	+	4.88099	4.7855	4.9056	5.22541	4.54168	4.00258	4.90152
BMEI0348	NC_003317.1	359283	359471	+	3.34849	3.65035	4.54303	5.34499	4.37175	2.55254	4.1814
BMEI0349	NC_003317.1	359468	361084	+	4.89549	4.25392	4.61609	5.01752	4.85985	4.54314	4.40647
BMEI0350	NC_003317.1	361101	361598	+	3.5357	3.98955	4.6047	5.07276	4.97399	4.61422	5.03157
BMEI0351	NC_003317.1	361643	363205	+	6.31186	6.16727	6.77129	6.89298	6.68145	6.4472	6.55981
BMEI0352	NC_003317.1	364382	364915	+	8.4425	8.24641	8.81276	8.27585	8.47321	8.234	8.26791
BMEI0353	NC_003317.1	365125	366636	-	6.74937	7.1895	7.86946	7.13822	7.07219	7.09944	6.81803
BMEI0354	NC_003317.1	366840	367655	+	2.56024	3.27713	3.43285	3.68227	3.26157	4.1428	4.24114
BMEI0355	NC_003317.1	367682	368515	-	2.52876	3.09365	3.8608	3.91382	4.13698	4.11132	4.43206
BMEI0356	NC_003317.1	368586	368801	-	2.15585	2.87274	3.35038	2.69291	3.76407	3.94486	2.98876
BMEI0357	NC_003317.1	368911	369417	+	2.50986	2.96371	3.70439	3.78389	3.27008	2.12894	3.56516
BMEI0358	NC_003317.1	369590	370114	+	7.79343	8.4802	8.40001	7.56137	7.55603	7.61777	7.97426
BMEI0359	NC_003317.1	370349	371575	+	8.22346	8.77185	8.97621	8.49749	8.37698	8.5192	8.39561
BMEI0360	NC_003317.1	371575	372720	+	7.05213	7.40775	8.1765	7.87037	7.46509	7.59625	7.43923
BMEI0361	NC_003317.1	372729	373529	+	7.86499	8.48181	8.27339	8.07361	7.69773	7.629	8.09234
BMEI0362	NC_003317.1	373548	374318	+	8.44943	7.59928	7.65423	7.34103	7.02991	6.88175	7.42918
BMEI0363	NC_003317.1	374361	374708	-	9.08985	5.09157	4.98426	5.58982	5.66098	5.13127	5.62263
BMEI0364	NC_003317.1	375179	375703	-	9.23211	5.49834	5.92708	6.21898	5.98528	5.8335	5.66167
BMEI0365	NC_003317.1	375709	376581	-	10.6116	10.4707	6.67528	8.3433	8.68379	9.38934	9.8595
BMEI0366	NC_003317.1	377414	377881	+	7.92301	8.00519	6.1418	7.08523	6.99437	7.28882	7.55978
BMEI0367	NC_003317.1	377917	378255	+	6.86315	7.05537	6.70013	7.53451	7.20128	7.13591	7.36087
BMEI0368	NC_003317.1	378420	378773	+	7.4655	7.65187	7.47056	8.29308	7.75179	7.83701	7.99028
BMEI0369	NC_003317.1	378782	379213	+	6.61528	6.87274	6.70794	7.50027	7.15639	7.3141	7.23668
BMEI0370	NC_003317.1	379274	380068	-	6.15857	6.2596	6.53655	6.92151	6.44893	6.41071	6.56827
BMEI0371	NC_003317.1	380916	381488	-	6.58123	6.50963	6.96525	7.10559	6.98106	6.50698	7.0242
BMEI0372	NC_003317.1	381933	382727	+	6.71887	6.46855	6.73725	6.80167	6.92854	6.85501	6.58457
BMEI0373	NC_003317.1	382889	383041	+	6.56024	6.61817	6.43285	7.39987	6.76407	7.31683	6.57372
BMEI0374	NC_003317.1	383237	384244	+	6.71482	6.86951	7.24693	6.85422	6.86361	7.00787	6.59925
BMEI0375	NC_003317.1	384480	384920	-	9.50548	9.82313	10.144	9.47052	9.28379	9.73954	9.60286
BMEIt08	NC_003317.1	385017	385091	-	7.00384	7.72073	7.04638	7.02634	6.70518	6.88597	7.09979
BMEI0376	NC_003317.1	385284	385760	-	7.20271	7.64864	8.0276	7.63742	7.44554	7.12383	7.78831
BMEI0377	NC_003317.1	385777	386820	+	7.28371	7.54223	8.14345	7.71451	7.72627	7.5707	8.01495
BMEI0378	NC_003317.1	387251	388162	+	1.66281	0.794735	1.27238	2.42227	0.101105	2.2819	2.49572
BMEI0379	NC_003317.1	388221	388715	-	0.807448	0.524337	2.15399	2.81844	1.98271	3.1635	2.79236
BMEI0380	NC_003317.1	389021	391207	-	3.90346	4.17674	4.4368	4.60099	3.92672	4.41237	4.62619
BMEI0381	NC_003317.1	391350	392225	-	7.67511	7.9403	8.49539	8.09928	7.76654	8.0265	7.94614
BMEI0382	NC_003317.1	392271	392945	+	7.80661	5.75244	2.70653	3.37099	3.53525	4.03797	2.92986
BMEI0383	NC_003317.1	393219	393791	+	8.3408	6.63516	3.52784	3.98585	4.35657	3.9524	4.48814
BMEI0384	NC_003317.1	393808	394326	-	8.57062	7.00035	2.67064	4.23557	4.8213	3.68016	4.63094
BMEI0385	NC_003317.1	394439	395029	-	8.53661	6.39789	3.48322	4.41071	4.72698	3.71513	4.78456
BMEI0386	NC_003317.1	395134	396597	-	8.28985	8.00977	8.42877	8.32871	8.46814	8.28559	8.51796
BMEI0387	NC_003317.1	396715	397536	+	8.72759	9.04529	8.94191	8.60401	8.49418	8.37431	8.79197
BMEIr05	NC_003317.1	398275	399763	+	0.370608	-0.912503	-0.58686	-1.09233	-0.606133	-0.425341	-0.796484
BMEIt09	NC_003317.1	400041	400117	+	3.49195	3.20884	3.68648	3.02901	3.51521	3.696	3.32485
BMEIt10	NC_003317.1	400131	400206	+	3.5108	3.22769	3.70534	3.04787	3.53406	3.71486	3.34371
BMEIr06	NC_003317.1	400528	403443	+	-1.75104	-2.03415	-1.55651	-2.21398	-1.72778	-1.54699	-1.91813
BMEIr07	NC_003317.1	400634	403443	+	-1.69762	-1.98073	-1.50309	-2.16056	-1.67436	-1.49357	-1.86471
BMEIr08	NC_003317.1	403647	403765	+	5.01592	5.31777	5.21045	4.13795	4.03918	4.21997	5.17075
BMEIt11	NC_003317.1	403871	403947	+	9.4513	10.2916	9.86085	9.35094	8.91514	9.09593	9.64678
BMEI0388	NC_003317.1	404235	405755	-	9.38433	9.59404	9.69308	9.16008	8.85705	9.23921	9.34402
BMEI0389	NC_003317.1	405880	406104	+	9.89137	10.4933	10.3522	9.42192	9.03908	9.41995	9.67806
BMEI0390	NC_003317.1	406254	406517	-	6.56678	6.67069	6.81576	5.98837	5.79649	5.65535	6.28421
BMEI0391	NC_003317.1	406815	408344	+	8.24431	8.13577	8.53438	8.25219	8.16846	8.05903	8.25444
BMEI0392	NC_003317.1	408440	409444	+	7.85662	8.22829	8.54592	8.17872	7.94401	7.91659	8.03276
BMEI0393	NC_003317.1	409632	410609	+	7.86579	8.38393	8.59784	8.27233	7.79472	8.12946	8.19366
BMEI0394	NC_003317.1	410698	411174	+	6.65675	6.97771	7.16162	7.64799	7.1859	7.26134	7.09373
BMEI0395	NC_003317.1	411107	411475	+	6.80952	7.18761	7.43578	7.94269	7.5358	7.6317	7.50157
BMEI0396	NC_003317.1	411472	412500	+	6.6586	6.96933	7.36503	7.64534	7.33636	7.35569	7.29121
BMEI0397	NC_003317.1	412497	413153	+	8.88638	8.89723	9.33424	9.11596	8.80306	9.07696	8.85557
BMEI0398	NC_003317.1	413312	415396	+	8.7948	9.459	9.39459	8.83242	8.62413	8.67204	8.83675
BMEI0399	NC_003317.1	415414	416109	+	8.03765	7.97258	8.07172	7.98785	7.60999	7.75931	7.93733
BMEI0400	NC_003317.1	416386	416628	-	8.27132	8.16224	8.28898	8.35588	7.86716	7.77494	8.02829
BMEI0401	NC_003317.1	417340	418770	+	7.97482	8.48467	8.26271	8.28014	7.79992	8.20183	7.95083
BMEI0402	NC_003317.1	418899	419504	-	8.1433	8.40682	8.83364	8.34929	7.97622	8.09078	8.18697
BMEI0403	NC_003317.1	419731	420345	-	8.52894	8.78103	9.50971	8.94491	8.46397	8.70209	8.69352
BMEI0404	NC_003317.1	420361	422004	-	9.22209	9.73823	9.77101	9.00321	8.81896	8.91762	9.23308
BMEI0405	NC_003317.1	422128	422922	-	3.59785	2.99281	4.05542	4.81299	4.75862	4.47997	4.43076
BMEI0406	NC_003317.1	422988	423755	-	3.32577	3.62763	3.84224	4.61773	4.25592	3.85175	4.551
BMEIt12	NC_003317.1	424036	424109	-	3.70128	3.26617	3.74381	5.82331	3.72454	3.75333	4.53419
BMEI0407	NC_003317.1	424223	424459	+	2.02199	1.58688	3.21653	4.72898	3.04525	4.22604	3.8549
BMEI0408	NC_003317.1	424718	424903	-	2.37158	2.08847	2.56611	3.90864	4.39484	4.16059	2.20449
BMEI0409	NC_003317.1	424989	426278	-	4.62197	4.04936	4.77212	5.48968	4.81029	5.02956	4.83675
BMEI0410	NC_003317.1	426671	427939	+	4.55546	2.48807	3.79579	4.46025	4.08395	3.7122	3.7561
BMEI0411	NC_003317.1	428161	429264	+	4.12414	2.32646	3.31867	3.86284	4.1474	4.00626	3.22008
BMEI0412	NC_003317.1	429506	430651	+	4.44878	3.37212	2.94288	3.87037	3.67849	3.27432	3.38861
BMEI0413	NC_003317.1	430667	431578	+	4.66281	3.79474	4.44231	4.19987	4.1011	3.98234	3.81764
BMEI0414	NC_003317.1	431580	432401	+	7.52236	7.6861	8.28026	8.16995	7.95836	8.33266	8.23057
BMEI0415	NC_003317.1	432409	434265	-	7.3466	7.85102	8.47533	8.05461	7.98213	8.07939	8.00383
BMEI0416	NC_003317.1	434490	434735	+	7.69614	8.1929	8.57215	8.20573	7.99148	7.78698	8.08653
BMEI0417	NC_003317.1	435087	437528	-	6.24935	3.83321	4.37499	4.66969	4.51304	4.07039	4.24468
BMEIt13	NC_003317.1	438537	438613	+	4.64395	4.36084	4.83849	4.18101	5.25217	3.848	3.47686
BMEI0418	NC_003317.1	438915	439721	+	9.0291	9.18795	9.2104	8.9812	8.81673	8.94218	8.9452
BMEI0419	NC_003317.1	439897	440151	-	8.7108	9.40806	8.78334	8.62337	8.06893	8.27018	8.91921
BMEIt14	NC_003317.1	440293	440369	-	8.96588	9.64624	9.16041	8.85344	8.5741	8.60289	9.1773
BMEI0420	NC_003317.1	440511	441509	+	3.64683	2.98521	3.46286	3.06842	2.55462	3.32037	3.47974
BMEI0421	NC_003317.1	441642	442793	+	3.20024	2.62763	2.52031	2.86284	2.57143	2.26679	3.03315
BMEI0422	NC_003317.1	442877	443269	-	2.29235	1.00924	2.48689	2.41438	1.31561	2.4964	2.12526
BMEI0423	NC_003317.1	443801	444499	+	3.04655	2.98583	3.46348	3.80601	3.48485	3.47299	4.38196
BMEI0424	NC_003317.1	444612	445235	-	6.60261	6.80165	7.37446	7.1166	6.89652	6.73627	7.35306
BMEI0425	NC_003317.1	445653	446249	+	7.60801	7.72797	8.25872	8.00757	7.76769	7.63467	8.10702
BMEI0426	NC_003317.1	447326	447754	-	7.1201	6.88279	7.70029	7.31768	7.18916	7.04238	7.08627
BMEI0427	NC_003317.1	447957	448232	-	6.44607	6.37708	6.95094	7.0672	6.68345	6.86424	6.84457
BMEI0428	NC_003317.1	448537	449733	+	8.3825	8.85363	9.04748	8.47762	8.40227	8.55846	8.34499
BMEI0429	NC_003317.1	449955	450785	-	7.90552	7.6084	7.93795	7.79894	7.79753	7.61575	8.29761
BMEI0430	NC_003317.1	450815	451162	-	8.86011	8.78459	9.07172	8.29948	8.54633	8.22643	8.47063
BMEI0431	NC_003317.1	451152	451379	+	8.76435	8.61491	8.94481	8.28734	8.54405	8.45182	8.38649
BMEI0432	NC_003317.1	451620	451868	-	8.88147	8.88679	8.90016	8.35816	8.46585	8.3836	8.57806
BMEI0433	NC_003317.1	452103	453161	+	7.82225	8.34732	8.23171	7.79163	7.78637	7.40615	7.92398
BMEI0434	NC_003317.1	453180	453740	+	9.45836	10.4087	9.89228	9.53269	9.18152	9.15785	9.74364
BMEI0435	NC_003317.1	453926	454969	+	8.81357	9.14468	9.56721	9.00298	8.91732	8.86824	8.99651
BMEI0436	NC_003317.1	454977	455885	+	3.98949	3.70638	3.8621	3.94159	3.91321	4.09401	3.91551
BMEI0437	NC_003317.1	455882	456739	+	3.33583	3.78968	3.16779	4.02489	4.09605	3.82938	4.08627
BMEI0438	NC_003317.1	456736	457584	+	3.50304	3.898	2.96061	4.36204	4.84823	3.97013	4.18395
BMEI0439	NC_003317.1	457858	458904	-	7.03856	7.67239	8.13392	7.21666	7.46419	7.23249	7.14623
BMEI0440	NC_003317.1	459074	459910	-	9.01222	9.51845	9.70453	8.97712	8.95623	9.05316	9.39211
BMEI0441	NC_003317.1	459999	460979	-	9.12237	9.40891	9.5829	9.29105	8.96743	9.20458	9.53515
BMEI0442	NC_003317.1	461170	461406	+	8.02199	8.79416	9.22776	8.50157	8.195	8.39597	8.55534
BMEI0443	NC_003317.1	461553	462599	+	7.52255	7.62348	8.08445	8.21017	7.80884	8.15955	8.00622
BMEI0444	NC_003317.1	462605	463570	+	8.11898	7.36996	7.52031	7.48612	7.37567	7.16469	7.51426
BMEI0445	NC_003317.1	463565	464731	-	7.3732	6.57859	7.34295	7.59013	6.85393	7.13565	7.19168
BMEI0446	NC_003317.1	464953	465177	-	8.60475	7.81384	8.37895	8.54091	8.14258	8.23174	8.55922
BMEI0447	NC_003317.1	465504	465968	-	8.35343	8.98086	8.473	8.1181	8.06159	8.09919	8.18634
BMEI0448	NC_003317.1	466457	466645	-	8.39289	8.80685	9.36321	8.7682	8.5215	8.70229	8.4668
BMEI0449	NC_003317.1	466644	468839	+	7.09084	7.56862	8.01023	7.72868	7.36861	7.56487	7.71176
BMEI0450	NC_003317.1	469308	470216	+	8.21703	8.35024	8.83172	8.80702	8.52371	8.55811	8.68038
BMEI0451	NC_003317.1	470581	472248	+	9.86326	10.2406	10.4355	9.77594	9.57328	9.72603	9.76084
BMEI0452	NC_003317.1	472449	473360	-	5.75027	6.09852	6.0003	5.39627	5.1455	4.60382	5.58318
BMEI0453	NC_003317.1	473460	473915	+	1.07785	1.79474	1.12038	2.19987	2.68607	2.86686	2.49572
BMEI0454	NC_003317.1	473944	474603	-	2.54441	1.84627	1.73895	1.66644	2.15264	3.07039	3.37732
BMEI0455	NC_003317.1	474775	475758	-	2.55318	-0.314889	2.48468	2.09025	2.79884	1.75723	2.12306
BMEI0456	NC_003317.1	476050	476568	+	0.739142	0.608035	3.40761	0.42821	2.49937	2.0952	3.04598
BMEI0457	NC_003317.1	476448	478571	-	6.96669	7.33661	7.86648	7.71716	7.28231	7.51343	7.66549
BMEI0458	NC_003317.1	478770	481571	-	6.78492	3.84781	4.26774	4.42182	4.15418	3.98447	3.99184
BMEI0459	NC_003317.1	481616	482545	-	6.89514	4.76654	5.91661	7.3416	7.25282	6.99517	6.55498
BMEI0460	NC_003317.1	482548	483555	-	8.07301	7.98574	9.10527	10.6417	10.6778	10.4918	10.1283
BMEI0461	NC_003317.1	483675	484340	+	8.33871	8.40306	9.51053	10.9465	11.0535	10.8556	10.41
BMEI0462	NC_003317.1	484337	484960	+	7.74428	7.77685	8.96962	10.435	10.3765	10.2806	9.85056
BMEI0463	NC_003317.1	484957	486228	+	6.50474	6.70706	7.06851	8.1236	7.95203	7.71479	7.67869
BMEI0464	NC_003317.1	486419	486940	+	7.11165	7.70824	7.64722	7.86284	7.59259	7.46192	7.54863
BMEI0465	NC_003317.1	486886	487173	+	7.06274	7.29059	7.32766	7.50669	7.086	7.37113	7.12831
BMEI0466	NC_003317.1	487246	487755	+	7.22016	7.57579	8.02978	7.33609	7.14909	7.16483	7.4075
BMEI0467	NC_003317.1	487789	488811	-	8.1216	8.41367	8.91404	8.21408	7.97432	8.01706	8.08044
BMEI0468	NC_003317.1	488994	489254	+	7.43742	7.68718	8.0081	7.87933	7.78873	7.91977	8.05559
BMEI0469	NC_003317.1	489366	490403	-	6.94643	7.01743	7.3618	7.10064	6.90309	7.02593	7.33876
BMEI0470	NC_003317.1	490513	491028	-	1.89951	2.20136	3.09404	3.6065	2.50773	3.42549	4.19185
BMEI0471	NC_003317.1	491125	493005	+	2.94034	2.8378	3.13488	3.65798	3.75715	3.32497	4.03629
BMEI0472	NC_003317.1	493159	495027	+	6.26185	6.22718	7.26513	7.20911	7.07717	7.22973	7.25497
BMEI0473	NC_003317.1	495261	495842	+	8.53964	8.69542	8.51285	8.19366	8.20033	7.94114	8.30696
BMEI0474	NC_003317.1	495864	497162	+	9.17673	9.60298	9.81872	9.18009	9.20736	9.2873	9.38345
BMEI0475	NC_003317.1	497257	498063	+	8.51641	9.02919	9.34063	8.92837	8.76942	8.76214	8.96374
BMEI0476	NC_003317.1	498371	498931	+	7.25461	7.39059	7.91593	7.91586	7.59655	7.47478	8.0956
BMEI0477	NC_003317.1	498973	499455	-	7.22368	7.01553	7.86182	7.77033	7.64747	7.48431	7.80504
BMEI0478	NC_003317.1	499452	499952	-	6.77496	6.46631	6.99459	7.19338	7.05279	6.70071	7.13253
BMEI0479	NC_003317.1	500014	501117	-	5.6351	4.68903	5.3543	6.09416	5.44018	5.43253	6.06138
BMEI0480	NC_003317.1	501205	501957	-	5.26112	5.11551	5.13373	5.95738	5.23547	5.25872	5.67899
BMEI0481	NC_003317.1	501986	502609	-	5.32577	5.04266	4.81987	5.37185	4.89652	5.41435	5.21313
BMEI0482	NC_003317.1	503419	504843	+	8.19221	6.41767	7.21349	6.59311	6.43453	6.5569	6.52429
BMEI0483	NC_003317.1	504991	505977	-	6.11358	6.71414	7.02873	6.99275	6.80727	6.50773	6.48324
BMEI0484	NC_003317.1	506262	506774	-	6.81481	7.01713	7.67231	7.70237	7.75136	7.74133	7.49572
BMEI0485	NC_003317.1	506870	508021	-	6.78521	6.93343	7.49759	7.65292	7.78644	7.63136	7.54526
BMEI0486	NC_003317.1	508134	508931	-	9.10021	9.40312	9.94683	9.82158	9.61568	9.90081	9.65029
BMEI0487	NC_003317.1	509165	510370	-	6.34715	5.96147	6.65062	6.85564	6.5928	6.74914	6.96706
BMEI0488	NC_003317.1	510255	511100	-	7.69402	8.1605	8.22625	7.95211	7.76407	7.57018	8.05255
BMEI0489	NC_003317.1	511264	511605	+	4.81481	4.91021	5.27238	5.55351	4.68607	4.86686	5.23268
BMEI0490	NC_003317.1	511974	512534	+	5.30244	5.19621	5.36573	5.60135	5.19446	5.37525	5.13535
BMEI0491	NC_003317.1	512674	513021	+	5.55525	5.577	5.74979	5.95905	5.49105	5.57873	5.82426
BMEI0492	NC_003317.1	513453	514796	-	7.31932	7.68239	8.32398	7.73144	7.49587	7.74484	7.95495
BMEI0493	NC_003317.1	514940	515665	-	6.473	6.98178	7.02771	7.12388	6.93796	6.87775	6.74761
BMEI0494	NC_003317.1	515747	516286	-	7.02374	7.49332	7.83581	7.50027	7.73982	7.2079	7.36727
BMEI0495	NC_003317.1	516799	517089	+	7.21771	7.53021	7.59282	7.62048	7.70332	7.63035	7.48951
BMEI0496	NC_003317.1	517303	517959	+	9.7482	10.1274	10.3948	9.97527	9.87345	10.0218	9.96321
BMEI0497	NC_003317.1	518018	518521	-	8.10338	8.22777	8.44087	8.13586	8.06524	8.15987	7.96604
BMEI0498	NC_003317.1	518938	519189	-	1.78145	1.65035	1.97599	3.05548	1.80471	1.9855	1.61436
BMEI0499	NC_003317.1	519562	519831	-	1.68192	1.39881	1.87645	1.37098	1.70518	1.88597	2.66683
BMEI0500	NC_003317.1	519648	520385	-	0.231256	-0.0518549	0.577794	0.920324	0.254515	0.58731	1.21617
BMEI0501	NC_003317.1	520583	523312	-	8.01961	7.41261	4.0829	4.26193	4.5854	5.25469	5.65089
BMEI0502	NC_003317.1	523356	524111	-	11.4072	10.841	6.95242	7.4478	7.7116	8.41052	8.83604
BMEI0503	NC_003317.1	524324	524722	+	8.12847	8.98738	7.97282	8.01701	7.95196	7.22943	8.44325
BMEI0504	NC_003317.1	524855	525502	-	8.89281	7.21851	7.69616	7.5998	7.67096	7.60783	7.71668
BMEI0505	NC_003317.1	526071	526394	+	6.85629	6.64533	7.22485	7.23723	7.4015	6.72913	6.95838
BMEI0506	NC_003317.1	526399	527313	-	7.09548	7.19939	7.92585	7.99388	7.89078	7.58094	7.31541
BMEI0507	NC_003317.1	527466	528521	+	6.22389	6.57192	7.12697	6.99586	7.06951	6.62498	6.65345
BMEI0508	NC_003317.1	528790	529263	+	5.92888	6.38274	6.64279	6.55906	6.47152	6.27044	7.00465
BMEI0509	NC_003317.1	529270	530334	+	5.98338	6.53677	6.93128	6.53071	6.5916	6.22807	6.70937
BMEI0510	NC_003317.1	530341	530811	-	7.75907	8.22378	8.36524	8.11511	7.79588	7.87906	8.09288
BMEI0511	NC_003317.1	531069	532469	-	7.6969	7.84427	8.56292	8.34207	8.18566	8.2286	8.33306
BMEI0512	NC_003317.1	532791	533765	+	8.3951	8.80166	9.17601	8.74013	8.52044	8.58641	8.98431
BMEI0513	NC_003317.1	533836	534741	+	7.68728	8.17495	8.19479	7.88182	7.72534	7.72605	8.03402
BMEI0514	NC_003317.1	534793	534972	-	8.68567	9.15814	8.95327	8.46374	8.61207	8.57713	8.72752
BMEI0515	NC_003317.1	534934	535149	+	8.40377	8.73072	8.63579	7.99669	8.26657	8.38227	8.41502
BMEI0516	NC_003317.1	535210	536475	-	8.28415	8.70094	8.73585	8.30916	7.99862	8.06139	8.32937
BMEI0517	NC_003317.1	536584	537273	+	8.6351	8.40174	8.50137	8.48087	8.79356	8.53608	8.92422
BMEI0518	NC_003317.1	537402	537707	-	7.9932	8.20313	8.18773	8.0973	8.20017	7.98668	8.636
BMEI0519	NC_003317.1	537804	538196	-	8.64108	9.20891	9.10894	8.77193	8.63754	8.61534	7.95815
BMEI0520	NC_003317.1	538455	540320	+	7.5528	7.84138	8.11605	8.3486	8.06544	8.52982	8.22221
BMEI0521	NC_003317.1	540378	540779	-	9.45936	9.97093	9.52031	8.83567	8.98338	9.2052	8.97524
BMEI0522	NC_003317.1	541037	544525	-	9.40482	7.82481	7.96055	7.85787	7.54261	7.57981	7.94371
BMEI0523	NC_003317.1	545020	545523	-	8.15262	8.34383	8.66715	8.42472	8.34903	8.39489	8.71473
BMEI0524	NC_003317.1	545738	546163	+	7.38548	7.82365	7.77995	7.63195	7.64223	7.31081	7.93967
BMEI0525	NC_003317.1	546280	547206	+	7.79578	8.32962	8.83005	8.45865	8.57342	8.56214	8.69457
BMEI0526	NC_003317.1	547378	548601	-	4.23831	4.4577	5.05734	5.29894	4.96201	4.8574	4.94569
BMEI0527	NC_003317.1	548924	549433	+	4.61682	4.8812	5.35884	5.31143	5.10957	4.82087	5.20872
BMEI0528	NC_003317.1	549500	550540	-	4.13491	4.18883	6.10388	8.0679	8.12456	7.04523	5.52724
BMEI0529	NC_003317.1	550547	551155	-	4.46779	4.96229	6.55541	8.75209	8.72262	7.79523	5.9852
BMEI0530	NC_003317.1	551468	553513	+	4.99961	4.75832	6.66892	8.58876	8.66842	7.72353	6.12009
BMEI0531	NC_003317.1	553592	553822	-	7.01318	6.63386	7.20772	7.42894	7.40417	7.47249	6.8919
BMEI0532	NC_003317.1	553985	556003	+	7.09118	7.30998	7.5563	7.37827	7.17374	7.42538	7.31111
BMEI0533	NC_003317.1	556027	556317	+	9.30329	9.66675	9.78458	9.23447	8.96829	9.29623	9.25225
BMEI0534	NC_003317.1	556455	556967	+	7.35086	7.72284	7.85734	7.59473	7.3235	7.45182	7.39904
BMEI0535	NC_003317.1	557211	557555	+	4.80221	4.00453	4.99675	5.47678	4.82547	4.85426	5.31319
BMEI0536	NC_003317.1	557729	558481	-	4.74655	4.65608	5.13373	5.69865	5.07793	5.08184	5.23153
BMEIt15	NC_003317.1	558758	558834	+	4.64395	4.9458	3.83848	5.50294	4.66721	3.848	5.06182
BMEI0537	NC_003317.1	558899	559249	-	4.45541	5.1723	4.4573	5.2404	5.06363	5.3599	5.09567
BMEI0538	NC_003317.1	559458	559817	-	7.25177	7.86369	7.72194	6.91014	7.2495	6.87086	7.13443
BMEI0539	NC_003317.1	559812	560201	+	9.38555	10.0482	9.90308	9.15788	9.4247	8.91685	9.34089
BMEI0540	NC_003317.1	560362	560715	-	7.39733	8.1258	7.80759	7.10948	7.27374	7.71327	7.76789
BMEI0541	NC_003317.1	560863	561069	+	10.183	10.8854	10.0771	10.0164	9.7483	9.89703	10.3075
BMEI0542	NC_003317.1	561915	562718	-	7.82193	8.51185	8.40842	7.69762	7.44282	7.44101	7.69992
BMEI0543	NC_003317.1	562994	564097	+	5.97214	5.62763	5.52031	5.93919	6.05429	5.43253	6.27898
BMEI0544	NC_003317.1	564295	564561	-	5.55048	5.15189	4.62954	5.63503	5.57374	4.86145	5.68295
BMEI0545	NC_003317.1	564908	565969	+	6.70366	6.90597	6.88559	6.51417	6.60935	6.58578	6.77854
BMEI0546	NC_003317.1	565966	566721	-	9.70384	9.90143	9.96929	9.32019	9.33465	9.50091	9.63055
BMEI0547	NC_003317.1	566733	566954	+	6.87121	7.35677	7.44014	6.60758	6.78344	6.02081	6.53419
BMEI0548	NC_003317.1	566957	568093	-	7.13476	7.52646	7.84907	7.45665	7.28282	7.33881	7.33409
BMEI0549	NC_003317.1	568109	569356	-	7.62533	7.98247	8.08666	8.05418	7.64859	7.89547	8.1057
BMEI0550	NC_003317.1	569793	570392	+	7.56456	7.93019	7.77127	7.63683	7.49959	7.64086	7.73399
BMEI0551	NC_003317.1	570486	570956	-	7.60101	7.30263	7.63508	7.90807	7.49736	7.55713	7.60553
BMEI0552	NC_003317.1	571189	572133	-	6.82098	6.80954	7.16362	7.25712	6.77775	7.02503	7.27733
BMEI0553	NC_003317.1	572524	574278	+	5.99146	5.90565	6.3833	6.36403	6.17911	5.92249	6.36727
BMEI0554	NC_003317.1	574452	575117	+	9.16798	9.61457	9.3406	8.69778	8.64208	8.49696	8.95298
BMEI0555	NC_003317.1	575291	575545	-	8.08631	8.29148	8.19838	7.82849	7.5246	7.67502	8.22502
BMEI0556	NC_003317.1	575505	576878	+	7.89596	8.14304	8.57289	8.75325	8.42869	8.5702	8.77481
BMEI0557	NC_003317.1	576933	577256	-	5.37824	5.87274	6.6234	6.94084	6.59415	6.58229	6.6892
BMEI0558	NC_003317.1	577385	578401	+	5.82752	6.02984	6.5909	6.51298	6.15334	6.53407	6.5609
BMEI0559	NC_003317.1	578534	579358	+	7.14135	7.64673	7.91687	7.39618	7.27917	7.36905	7.85629
BMEI0560	NC_003317.1	579793	580728	-	8.1384	9.00993	9.45649	8.68072	8.75363	8.7161	8.65464
BMEI0561	NC_003317.1	580790	581986	-	8.07354	8.48457	8.62153	8.23661	8.13924	7.75994	7.98604
BMEI0562	NC_003317.1	582144	582977	-	7.58187	7.75661	7.9788	7.72118	7.64794	7.36508	7.53959
BMEI0563	NC_003317.1	583332	583685	+	7.37387	6.94138	7.61495	7.47205	7.11025	7.23214	7.48549
BMEI0564	NC_003317.1	583804	584514	+	5.64648	5.76863	5.48955	6.06156	5.95214	5.39597	5.3574
BMEI0565	NC_003317.1	584511	585317	+	6.13695	6.07972	5.8064	6.23432	6.29994	5.81591	5.9452
BMEI0566	NC_003317.1	585889	586302	+	5.91769	5.4577	5.99675	6.14663	5.69994	5.22865	5.90814
BMEI0567	NC_003317.1	586299	586811	-	5.86212	5.94674	5.56189	5.25234	5.45474	4.4339	5.32579
BMEI0568	NC_003317.1	586487	586759	-	5.62533	5.8568	5.33444	4.94001	5.4262	4.02203	5.23585
BMEI0569	NC_003317.1	587004	588374	-	7.98158	8.25101	8.69828	8.14832	8.18187	8.21341	8.12999
BMEI0570	NC_003317.1	588601	588870	-	10.4038	10.7505	10.5637	10.0076	9.77007	9.60783	10.3357
BMEI0571	NC_003317.1	588848	589888	+	7.77573	7.97019	8.20046	8.13829	7.91587	7.73489	7.92446
BMEI0572	NC_003317.1	589893	590306	+	7.83196	8.05308	8.62124	8.32417	7.96843	8.05066	7.99267
BMEI0573	NC_003317.1	590297	592120	+	7.69623	7.78626	8.36249	7.93909	7.55643	7.63945	7.86204
BMEI0574	NC_003317.1	592148	593647	+	3.88355	3.2468	3.80245	3.94145	4.1906	3.73396	4.44083
BMEI0575	NC_003317.1	593644	595089	+	5.85583	6.1632	6.32167	5.88069	5.16406	5.76668	5.96004
BMEI0576	NC_003317.1	595116	596198	+	8.57475	9.23156	9.06885	8.574	8.18857	8.43057	8.72352
BMEI0577	NC_003317.1	596211	597614	+	7.04037	7.556	7.91673	7.57367	7.29885	7.40093	7.57834
BMEI0578	NC_003317.1	597614	598771	+	9.1342	8.95204	6.88205	6.91424	6.77894	7.4131	7.89714
BMEI0579	NC_003317.1	598995	600137	+	9.45083	9.12365	6.05519	6.32261	6.50331	7.71106	7.82821
BMEI0580	NC_003317.1	600134	601549	+	8.56725	7.43148	4.92307	5.58011	5.65621	6.07345	6.37407
BMEI0581	NC_003317.1	601603	602517	+	8.54884	7.38245	4.96808	5.54091	5.74022	6.05852	6.33228
BMEI0582	NC_003317.1	602739	603686	+	4.02199	4.19831	4.60884	5.48979	5.4028	4.98093	5.10283
BMEI0583	NC_003317.1	603653	604609	+	4.40068	4.48014	4.72646	5.24587	5.07601	4.91285	5.12667
BMEI0584	NC_003317.1	604606	605928	+	4.34849	4.38731	4.32064	5.0324	4.69368	4.91511	4.95901
BMEI0585	NC_003317.1	606025	607641	+	9.79756	10.3145	11.4577	11.8862	11.8167	11.6639	11.4344
BMEI0586	NC_003317.1	608267	609127	+	7.11506	5.40132	5.56485	5.69793	5.39358	5.31911	5.51734
BMEI0587	NC_003317.1	609468	610397	+	6.55744	5.1928	5.05154	5.46936	5.16037	4.95414	4.52641
BMEI0588	NC_003317.1	610410	612089	+	5.96467	5.00084	1.71295	4.31852	4.46768	4.75809	5.38695
BMEI0589	NC_003317.1	612275	614434	+	6.91607	6.66455	6.75638	6.50027	6.70893	6.98049	6.65551
BMEI0590	NC_003317.1	614434	615138	+	7.67808	7.95405	8.37171	8.08961	8.01168	8.36067	8.17091
BMEI0591	NC_003317.1	615139	616965	-	6.82367	7.25997	7.6794	7.46429	7.10996	7.60595	7.62948
BMEI0592	NC_003317.1	617042	617899	-	0.0138989	-0.269212	0.208434	-0.297033	0.0371583	0.21795	-0.153193
BMEI0593	NC_003317.1	617937	618527	-	0.703721	0.268608	0.746254	0.240786	0.574978	0.755769	0.384627
BMEI0594	NC_003317.1	618639	619325	+	0.334566	0.0514557	0.529102	-0.128369	0.509829	0.538617	0.319478
BMEI0595	NC_003317.1	619288	619887	+	0.529914	0.246803	0.876452	0.0669788	0.553173	0.733965	0.362822
BMEI0596	NC_003317.1	619961	622444	-	9.41118	9.49574	6.99675	8.9209	9.20437	9.53591	9.52319
BMEI0597	NC_003317.1	622596	623648	-	9.10407	9.29986	7.67969	8.86284	9.11045	9.36682	9.40032
BMEI0598	NC_003317.1	623792	624301	+	6.87058	7.41463	8.14434	7.90466	8.07919	7.91485	7.78271
BMEI0599	NC_003317.1	624326	625732	+	7.70026	8.35161	8.52031	8.06354	7.97544	7.951	7.92909
BMEI0600	NC_003317.1	625987	629667	+	8.13094	7.25138	7.82735	7.71566	7.55572	7.57269	7.63585
BMEI0601	NC_003317.1	629695	629946	-	2.93346	3.65035	3.12799	4.79245	3.95672	4.72247	5.08829
BMEI0602	NC_003317.1	629943	630143	-	2.25968	2.97657	4.03918	4.38171	3.86791	2.46373	5.55202
BMEI0603	NC_003317.1	630524	631093	-	3.07785	3.47281	3.95045	4.29298	3.58653	3.76732	4.39618
BMEI0604	NC_003317.1	631174	631899	-	4.40691	4.51612	4.99376	5.1139	5.38437	5.13452	5.85453
BMEI0605	NC_003317.1	632194	633465	+	3.99017	4.22163	4.92167	5.24344	5.62111	5.12383	5.56004
BMEI0606	NC_003317.1	633110	633406	+	3.69642	3.99827	4.69831	4.69291	5.17911	4.90047	5.11429
BMEI0607	NC_003317.1	633952	634290	+	8.40041	8.83719	9.15956	8.86284	8.43574	8.62851	8.66043
BMEI0608	NC_003317.1	634391	635185	+	8.41548	8.80659	9.17436	8.8298	8.44384	8.66485	8.63631
BMEI0609	NC_003317.1	635188	635706	+	6.97861	7.59672	7.62484	7.20957	6.79705	6.85008	7.19979
BMEI0610	NC_003317.1	635831	636985	+	8.64395	8.92562	9.14105	8.46148	8.17817	8.52607	8.64411
BMEI0611	NC_003317.1	636985	637887	+	7.7432	7.91233	8.08759	7.98237	7.53327	7.74742	7.89661
BMEI0612	NC_003317.1	637907	638092	+	6.69351	6.94645	7.26655	7.58107	6.85427	7.33052	7.41394
BMEI0613	NC_003317.1	638316	639890	+	7.44442	7.26388	7.89776	7.8068	7.37355	7.51602	7.66554
BMEI0614	NC_003317.1	640020	641201	+	7.30363	7.49207	8.24255	7.75254	7.44808	7.3672	7.62939
BMEI0615	NC_003317.1	641242	642150	-	6.45764	6.82186	7.46696	7.45887	7.11709	7.09401	7.34177
BMEI0616	NC_003317.1	642159	643091	+	6.5528	6.75058	7.25077	7.65888	7.48611	7.21484	7.47037
BMEI0617	NC_003317.1	643338	645161	+	5.14393	5.3797	5.82697	5.90031	5.62467	5.39042	6.0297
BMEI0618	NC_003317.1	645180	645752	+	4.91827	4.92467	5.52784	5.37287	5.35657	4.75975	5.71054
BMEI0619	NC_003317.1	645936	647057	+	7.98345	7.1031	4.06088	5.40341	5.47456	6.0053	6.74107
BMEI0620	NC_003317.1	647058	647456	-	8.41004	7.47923	4.46503	5.71445	5.87871	6.2819	7.12577
BMEI0621	NC_003317.1	647756	648496	+	8.08476	7.31346	4.1569	5.3739	5.72259	6.41435	6.66975
BMEI0622	NC_003317.1	648866	650821	+	8.1644	8.66978	8.97893	8.56532	8.44325	8.47801	8.39304
BMEI0623	NC_003317.1	651052	651672	+	2.21725	3.15653	2.41178	2.75431	2.97747	2.4213	3.27255
BMEI0624	NC_003317.1	651728	652747	+	3.23831	2.63327	2.91827	4.15389	3.10957	2.7054	3.44973
BMEI0625	NC_003317.1	652769	653050	+	4.09311	3.07304	2.96572	2.89321	2.79444	1.82323	3.60409
BMEI0626	NC_003317.1	653168	654415	+	2.79526	3.42969	3.40483	3.62183	3.55548	2.82938	3.70617
BMEI0627	NC_003317.1	654461	654862	-	5.58161	6.02097	6.03918	5.65473	5.67526	5.5512	5.89995
BMEI0628	NC_003317.1	655149	656162	+	8.6288	9.13564	9.17471	8.79958	8.75873	8.94272	8.7408
BMEI0629	NC_003317.1	656228	656914	+	8.36309	8.67106	8.88568	8.94845	8.68974	8.76744	8.45903
BMEI0630	NC_003317.1	657019	657945	+	8.60506	8.64772	9.12229	8.70772	8.35834	8.45312	8.57722
BMEI0631	NC_003317.1	658097	658531	+	9.49016	9.4848	9.96245	9.23752	8.98291	9.25078	9.36679
BMEI0632	NC_003317.1	658659	659603	-	9.04059	9.20902	9.32701	8.96664	8.95672	8.70229	8.87907
BMEI0633	NC_003317.1	659953	660342	+	9.67409	9.79508	9.80628	9.57856	9.48654	9.47324	9.44465
BMEI0634	NC_003317.1	660355	661167	+	8.4482	8.71874	9.11764	8.8086	8.5978	8.84428	8.93762
BMEI0635	NC_003317.1	661188	661565	-	7.90308	8.32277	8.38852	7.95165	8.07219	8.07611	8.27943
BMEI0636	NC_003317.1	661575	661907	-	7.05492	6.8921	7.04782	7.06842	6.50881	6.6896	6.79053
BMEI0637	NC_003317.1	661904	662668	-	7.59821	7.17759	8.04952	8.3523	7.89384	8.10533	8.05307
BMEI0638	NC_003317.1	662665	663234	-	7.49739	7.33079	7.97282	8.22372	7.95909	8.11984	7.87423
BMEI0639	NC_003317.1	663288	663473	-	6.17893	6.48078	6.81404	7.07857	6.9184	6.96795	6.90493
BMEI0640	NC_003317.1	663388	663924	-	7.01188	7.87173	8.19636	8.07251	7.831	7.81419	8.06718
BMEI0641	NC_003317.1	663944	664702	-	6.98664	7.4943	7.85924	7.5309	7.68797	7.23333	7.69139
BMEI0642	NC_003317.1	664729	665778	-	6.19649	7.2135	7.3545	7.11207	7.03737	6.70797	6.96486
BMEI0643	NC_003317.1	665788	666696	-	2.40453	2.96941	2.59906	2.42702	2.10586	1.28665	2.23744
BMEI0644	NC_003317.1	666696	667334	-	0.591064	1.30795	0.785599	2.12813	0.614323	0.795114	2.00893
BMEI0645	NC_003317.1	667350	668075	-	1.40691	0.123799	0.449442	1.52894	0.278166	0.610961	0.239818
BMEI0646	NC_003317.1	668053	668658	-	0.515559	0.232448	0.710094	0.204627	0.538818	0.871612	0.50047
BMEI0647	NC_003317.1	668706	670427	-	-0.839134	0.462718	-0.796601	1.50529	1.50605	1.68685	-0.00622517
BMEI0648	NC_003317.1	670467	670946	-	1.00385	0.568731	1.19838	2.12587	2.61207	2.2079	0.836754
BMEI0649	NC_003317.1	670995	671297	-	7.64484	8.22994	7.8621	7.49003	7.30553	7.11954	7.47775
BMEI0650	NC_003317.1	671392	671772	-	7.06501	7.42902	7.17548	6.7568	6.78661	6.24158	6.52755
BMEI0651	NC_003317.1	672139	673407	+	8.79355	9.37208	9.25932	8.64612	8.58162	8.68183	8.6892
BMEI0652	NC_003317.1	673480	673716	+	7.72243	8.06081	8.40635	7.66758	7.63021	7.51145	7.52733
BMEI0653	NC_003317.1	674025	675020	+	6.17955	6.46204	6.02791	5.63755	5.52858	5.73975	6.20991
BMEI0654	NC_003317.1	675249	677012	+	5.1261	4.95151	1.32064	3.36361	4.19375	4.72247	5.12893
BMEI0655	NC_003317.1	676912	677787	+	5.56221	5.55328	2.65241	3.99494	4.74417	5.04044	5.82684
BMEI0656	NC_003317.1	677789	678901	+	5.64848	5.46158	2.98503	4.08245	4.5142	5.12383	5.4563
BMEI0657	NC_003317.1	679458	681257	+	8.1468	8.61797	8.96392	8.53035	8.51896	8.49576	8.41569
BMEI0658	NC_003317.1	681271	682110	+	7.91074	8.24877	8.27977	8.00034	8.10239	7.91624	7.78429
BMEI0659	NC_003317.1	682088	683104	+	0.920632	0.637521	1.70013	3.15814	3.26582	2.44661	3.21297
BMEI0660	NC_003317.1	682837	683877	+	0.886981	1.60387	-0.0704863	2.42405	2.91024	3.09103	3.52724
BMEI0661	NC_003317.1	683874	684995	-	-0.373124	-0.656235	-0.0265857	1.90091	2.3871	1.56789	1.19675
BMEI0662	NC_003317.1	685407	685784	+	1.19649	0.91338	1.54303	0.733555	2.37175	1.55254	2.1814
BMEI0663	NC_003317.1	685766	686278	+	0.755918	0.472807	0.950453	1.44499	0.779177	0.959968	0.740829
BMEI0664	NC_003317.1	686529	687692	+	-0.426143	0.44275	-0.231607	2.07028	1.74912	0.929911	2.14373
BMEI0665	NC_003317.1	687706	688485	+	1.30341	1.02029	0.345938	2.42543	2.91163	1.50746	3.30624
BMEI0666	NC_003317.1	688500	689309	+	0.0969545	-0.0341529	2.02846	2.59338	3.27222	0.453008	2.40379
BMEI0667	NC_003317.1	689403	689825	+	7.45301	7.68447	7.87261	7.6181	7.25388	7.34447	7.30453
BMEI0668	NC_003317.1	689959	690513	-	8.06118	8.41817	8.38124	8.20797	8.10305	7.98713	7.9127
BMEIt16	NC_003317.1	690744	690819	-	8.617	9.70163	8.44231	8.95476	8.64026	8.62175	8.98757
BMEI0669	NC_003317.1	690782	690988	-	7.99861	8.94537	7.8041	8.00224	7.76407	7.97589	8.02744
BMEI0670	NC_003317.1	691353	692057	+	8.19745	8.87695	8.73126	8.08435	7.86483	8.32573	8.54426
BMEI0671	NC_003317.1	692475	694043	+	4.96753	5.25992	5.79342	5.70254	5.2491	5.68898	5.61987
BMEI0672	NC_003317.1	694115	694393	-	4.37158	5.08847	5.56611	5.90864	5.80987	4.79802	4.78945
BMEI0673	NC_003317.1	694674	695678	+	5.98215	6.20923	7.07481	7.19592	6.9383	6.58475	6.95057
BMEI0674	NC_003317.1	695775	696671	+	5.80221	5.67664	6.75574	6.91496	6.58446	6.51528	6.54939
BMEI0675	NC_003317.1	696658	697488	+	7.62142	7.25085	7.71035	7.85238	7.43496	7.67347	7.5685
BMEI0676	NC_003317.1	697534	697779	-	7.99059	7.79364	8.20715	8.4001	7.92222	8.23836	8.19345
BMEI0677	NC_003317.1	697825	698139	-	7.6339	7.72073	7.97599	8.11438	7.76407	7.69822	7.76636
BMEI0678	NC_003317.1	698366	699337	-	6.13567	5.16224	5.57278	6.20949	5.46861	5.80468	5.96858
BMEI0679	NC_003317.1	699337	701196	-	6.38057	4.62452	4.60174	5.78639	4.93089	5.50163	5.5968
BMEI0680	NC_003317.1	701274	703811	-	8.47162	4.96201	4.94554	5.5392	4.73304	4.66329	5.04888
BMEI0681	NC_003317.1	703920	704336	-	8.34638	8.66519	9.25312	8.91882	8.60513	8.91073	8.76766
BMEI0682	NC_003317.1	704658	707153	+	7.53523	7.62994	8.15526	7.78262	7.81852	7.51938	7.49442
BMEI0683	NC_003317.1	707260	707550	+	7.28045	6.76468	7.31271	7.32901	7.33408	6.97431	7.39166
BMEI0684	NC_003317.1	707636	709960	-	5.88759	5.54264	6.10217	6.2073	5.99891	5.30681	6.02823
BMEI0685	NC_003317.1	710463	711587	-	2.09695	1.49192	1.55452	1.89705	2.12021	0.979077	1.92986
BMEI0686	NC_003317.1	711877	712827	+	0.0174342	1.31929	1.79693	1.13946	3.21062	1.80645	3.17227
BMEI0687	NC_003317.1	712839	713141	+	2.66756	2.38445	3.44706	2.20463	2.69082	2.87161	2.50047
BMEI0688	NC_003317.1	713537	714469	-	7.33962	7.73917	7.86889	7.57075	7.59182	7.45851	7.21776
BMEI0689	NC_003317.1	714459	715616	-	6.54067	6.83391	7.21325	6.85534	6.91645	6.93737	6.86085
BMEI0690	NC_003317.1	715822	717342	+	-0.812072	0.641783	-0.617537	-1.27501	0.363191	-0.608021	-0.82716
BMEI0691	NC_003317.1	717668	717844	+	2.29113	2.00802	2.48566	1.82819	2.31439	2.49518	2.12404
BMEI0692	NC_003317.1	718254	718649	+	1.12938	0.846265	1.32391	0.666441	1.15264	1.33343	0.962285
BMEI0693	NC_003317.1	718655	719176	+	0.730827	0.447716	0.925362	0.267892	0.754086	0.934877	0.563735
BMEI0694	NC_003317.1	719180	720229	+	2.87456	1.91338	-0.0829055	1.41163	2.21975	0.0786129	-0.292529
BMEI0695	NC_003317.1	720229	724020	+	1.60695	1.64577	1.53846	2.68834	2.90323	2.54797	2.49876
BMEI0696	NC_003317.1	724082	724651	+	0.603914	0.320804	0.79845	3.10034	0.779177	0.959968	2.17379
BMEI0697	NC_003317.1	724648	725079	+	1.00385	0.720734	1.19838	1.69291	2.17911	2.3599	0.988757
BMEI0698	NC_003317.1	725076	725537	-	0.906984	0.623873	1.10152	1.59605	2.08225	1.26304	1.8919
BMEI0699	NC_003317.1	725671	726468	+	0.270491	-0.0126197	0.465026	2.39252	1.29375	2.47454	1.1034
BMEI0700	NC_003317.1	726461	726856	+	1.12938	0.998269	1.32391	1.81844	1.15264	1.48543	1.11429
BMEI0701	NC_003317.1	726730	727674	+	-0.125438	1.74345	0.0690975	1.88556	2.04982	3.03797	-0.292529
BMEI0702	NC_003317.1	727663	728409	-	0.365771	-0.0693423	0.560307	2.71019	3.19639	1.56982	1.19868
BMEI0703	NC_003317.1	728396	729505	-	5.00385	4.55567	5.03332	5.67131	5.1752	5.2079	5.98485
BMEI0704	NC_003317.1	729566	730444	+	7.86573	7.8021	8.02599	8.50728	8.40694	8.46435	9.01921
BMEI0705	NC_003317.1	730441	731751	+	4.46117	4.35864	5.20825	6.19987	6.03697	5.94816	6.14208
BMEI0706	NC_003317.1	731748	732746	+	7.44624	7.62907	8.20702	7.74555	7.69757	7.7203	7.72767
BMEI0707	NC_003317.1	732783	733766	+	6.50738	6.50529	5.94412	5.63457	5.77284	5.81613	6.24407
BMEI0708	NC_003317.1	733752	734843	-	6.74872	6.20729	3.01251	3.60297	4.16317	4.60699	5.62817
BMEI0709	NC_003317.1	734988	735509	+	7.05276	6.48236	3.07736	4.12033	4.60653	4.67184	6.03767
BMEI0710	NC_003317.1	735552	736121	+	6.53728	6.3797	2.53542	3.61491	3.9491	5.04743	5.54302
BMEI0711	NC_003317.1	736580	737020	+	6.21356	6.01291	6.8442	6.47052	5.95672	6.57808	6.31656
BMEI0712	NC_003317.1	737058	738764	-	6.42142	6.23023	6.81097	6.70491	6.43515	6.86136	6.75459
BMEI0713	NC_003317.1	738749	739483	-	5.51842	4.69099	2.16863	4.17413	4.4124	4.91511	5.50745
BMEI0714	NC_003317.1	739483	740109	-	4.86634	4.42277	2.39791	3.96283	4.1011	4.62982	5.45132
BMEI0715	NC_003317.1	740119	741489	-	5.44392	4.45454	1.26922	4.61175	4.60045	5.24836	5.55145
BMEI0716	NC_003317.1	741488	742693	+	6.04976	6.34581	6.68944	6.3917	6.23714	6.64696	6.59509
BMEI0717	NC_003317.1	742982	743539	-	6.10854	6.5479	6.70907	6.23057	5.93916	5.99066	6.61952
BMEI0718	NC_003317.1	743822	744571	-	7.85983	8.42561	8.47339	7.80394	7.73198	7.84944	7.9808
BMEI0719	NC_003317.1	744627	745457	-	5.16623	4.88312	5.65449	6.14141	5.78988	5.50354	5.95183
BMEI0720	NC_003317.1	745454	746170	-	5.3318	4.66536	5.31988	6.02806	6.09202	5.43631	5.95826
BMEI0721	NC_003317.1	746493	746777	-	4.07785	4.28016	4.53542	5.29298	4.9491	4.54493	5.04826
BMEIt17	NC_003317.1	746889	746963	-	4.68192	4.98377	4.87645	4.80394	4.70518	4.88597	3.51483
BMEI0722	NC_003317.1	747295	748008	-	7.07481	7.2874	7.43285	7.0973	7.37308	6.99256	7.09675
BMEI0723	NC_003317.1	748782	749282	+	5.69696	5.78824	5.94396	5.33711	5.60918	5.31604	5.58233
BMEI0724	NC_003317.1	749413	750633	+	5.01444	5.37378	5.65878	5.83781	5.58704	5.58886	6.01336
BMEI0725	NC_003317.1	750769	752088	+	5.58881	5.75316	5.64584	5.84966	5.54495	5.4489	5.93191
BMEI0726	NC_003317.1	752481	753467	+	6.19265	5.63492	6.34819	6.02446	6.11637	6.00077	5.67938
BMEI0727	NC_003317.1	753731	754831	+	7.50658	6.46554	5.1706	5.55265	5.41436	5.53375	6.11478
BMEI0728	NC_003317.1	754881	756665	+	7.74202	6.34162	3.88853	4.79584	4.5246	4.86767	5.3682
BMEI0729	NC_003317.1	757262	757855	+	8.11427	6.50077	4.59139	5.18768	5.11199	5.29278	5.57372
BMEI0730	NC_003317.1	757907	758428	-	8.51219	7.04266	4.39929	5.27788	5.15402	5.33481	5.35959
BMEI0731	NC_003317.1	758710	759291	+	8.46057	7.28824	4.72775	5.62048	5.50401	5.32223	5.8067
BMEI0732	NC_003317.1	759695	760144	+	7.48927	6.13577	4.99193	4.88195	5.20768	4.62293	5.73722
BMEI0733	NC_003317.1	760178	760948	+	8.7506	9.59928	9.51186	8.95524	8.70973	8.69913	9.10434
BMEI0734	NC_003317.1	761057	761947	+	6.34027	6.20338	6.37208	6.44294	6.42012	5.83907	6.4201
BMEI0735	NC_003317.1	762195	762449	+	5.72374	6.27713	5.69588	5.97701	6.10957	5.82087	5.91922
BMEI0736	NC_003317.1	762720	763247	+	6.07579	6.49012	6.06088	6.42577	6.31587	5.65535	6.37168
BMEI0737	NC_003317.1	763326	763898	-	6.72562	6.90818	7.31792	6.80897	7.01953	7.06092	6.82918
BMEI0738	NC_003317.1	764175	764876	-	6.33805	6.4577	6.60414	6.29625	6.36131	6.24442	6.39684
BMEI0739	NC_003317.1	765229	765936	+	6.99772	7.29957	7.36559	7.35523	7.6463	7.31961	7.45595
BMEI0740	NC_003317.1	766065	766538	+	7.13052	7.45313	7.48331	7.61434	7.85261	7.24841	7.59637
BMEI0741	NC_003317.1	766599	767510	-	6.83273	6.85002	7.45229	7.40933	6.98375	7.31532	7.18688
BMEIt18	NC_003317.1	767768	767852	+	9.3087	10.0127	9.71825	8.99261	9.04817	8.95332	8.58218
BMEIt19	NC_003317.1	767877	767950	+	9.05884	9.64699	9.28814	8.79294	8.63143	8.49029	8.05775
BMEI0742	NC_003317.1	768090	769265	+	5.29603	5.28593	5.71295	5.00302	4.5923	4.72247	4.8659
BMEIt20	NC_003317.1	769373	769448	+	8.83273	9.13458	9.47205	8.5218	8.44096	8.18879	8.85327
BMEI0743	NC_003317.1	769900	770139	+	8.55843	8.89066	9.22075	8.14082	8.17685	7.93582	8.46611
BMEI0744	NC_003317.1	770163	770690	+	8.18827	8.71251	8.80907	8.59816	8.31587	8.39232	8.61214
BMEI0745	NC_003317.1	770893	771321	+	8.56678	8.88842	8.93029	8.66875	8.39861	8.52982	8.95301
BMEI0746	NC_003317.1	771326	772027	+	6.23677	6.05494	6.1418	6.03687	6.03326	6.30332	6.37578
BMEI0747	NC_003317.1	772418	772936	+	6.64603	6.6304	6.86704	6.82053	6.77239	7.0952	7.13345
BMEI0748	NC_003317.1	772988	773362	+	5.81942	5.83177	5.94684	6.25461	6.1906	6.26448	6.36282
BMEI0749	NC_003317.1	773570	777703	+	6.78616	7.35239	7.38427	7.08732	6.98676	6.89263	7.3358
BMEI0750	NC_003317.1	777852	782054	+	7.8693	8.28478	8.35578	8.06702	7.87693	7.81905	8.11265
BMEI0751	NC_003317.1	782161	782439	-	8.6321	9.27829	9.17097	8.74153	8.37973	8.62002	8.4397
BMEI0752	NC_003317.1	782952	783323	+	8.07202	8.97111	8.8329	8.22152	7.73469	8.16059	8.06247
BMEI0753	NC_003317.1	783390	783860	+	8.35308	8.87733	9.34981	8.52822	8.49736	8.60153	8.57831
BMEI0754	NC_003317.1	783891	785975	+	8.38475	8.7285	8.71606	8.14648	8.10046	7.95623	8.22957
BMEI0755	NC_003317.1	786042	787217	+	3.29603	4.28593	3.81249	3.57006	3.05625	2.72247	4.06753
BMEI0756	NC_003317.1	787278	787586	+	7.22424	7.71371	7.04326	6.84876	6.87199	6.01325	7.40292
BMEI0757	NC_003317.1	787616	788329	+	8.86558	7.73281	7.89228	7.72291	7.39673	7.40319	7.8712
BMEI0758	NC_003317.1	788329	788934	+	8.23742	7.81908	8.13822	7.71242	7.7461	7.6265	7.86679
BMEI0759	NC_003317.1	788947	789240	+	8.32577	8.67588	9.27192	8.57006	8.5923	8.67	8.74364
BMEI0760	NC_003317.1	789262	790095	+	7.18411	7.59615	7.75892	7.32133	7.26351	7.09738	7.09502
BMEI0761	NC_003317.1	790111	790389	+	4.95654	5.08847	4.56611	4.4936	3.39484	2.99067	4.61952
BMEI0762	NC_003317.1	790392	790781	+	6.2103	6.37785	6.19838	6.0104	5.64859	4.96689	5.78017
BMEI0763	NC_003317.1	790781	791491	+	8.06639	8.48484	8.2969	7.74228	7.69869	7.65231	8.1403
BMEI0764	NC_003317.1	791530	791943	+	8.18303	8.96204	8.50982	8.16371	8.02187	7.97589	8.32628
BMEI0765	NC_003317.1	791956	792156	+	7.46914	8.38596	7.81177	7.49719	7.37041	6.9873	7.76502
BMEI0766	NC_003317.1	792169	792411	+	7.15585	7.68009	7.53801	7.04655	7.05358	6.5119	7.27826
BMEI0767	NC_003317.1	792480	792848	+	7.7583	8.17696	8.14765	7.60682	7.33726	7.31523	7.86002
BMEI0768	NC_003317.1	792861	793172	+	8.45822	8.83408	8.60123	7.93058	8.14045	7.89547	8.51352
BMEI0769	NC_003317.1	793165	793722	+	8.76961	9.04654	9.40321	9.03449	9.03388	8.71858	8.88162
BMEI0770	NC_003317.1	793750	794055	+	9.2972	9.41463	9.95117	9.54796	9.47751	9.28366	9.28716
BMEI0771	NC_003317.1	794066	794464	+	8.01196	8.33611	8.63495	8.11134	7.86361	7.9981	8.14779
BMEI0772	NC_003317.1	794503	795036	+	8.33386	9.17056	9.1531	8.26975	8.07297	8.31148	8.7651
BMEI0773	NC_003317.1	795049	795411	+	6.26489	7.18989	7.45943	6.85087	6.43017	6.41832	6.69925
BMEI0774	NC_003317.1	795453	796013	+	6.10081	6.66569	6.70133	6.38203	5.97206	5.84091	6.31223
BMEI0775	NC_003317.1	796131	796328	+	6.80494	7.75316	7.93535	7.67643	7.47456	7.29278	7.63785
BMEI0776	NC_003317.1	796349	796819	+	6.83851	7.3774	7.63508	7.534	7.30234	7.09318	7.11199
BMEI0777	NC_003317.1	796980	798320	+	7.41039	7.80077	7.77146	7.59009	7.37145	7.16864	7.58817
BMEI0778	NC_003317.1	798317	798901	+	9.84773	10.1633	10.4267	9.97147	9.8051	10.1024	10.3921
BMEI0779	NC_003317.1	799211	799579	+	6.51254	6.38555	6.33268	6.80297	6.05037	5.97963	6.4641
BMEI0780	NC_003317.1	799707	800096	+	7.18605	7.32408	8.26613	8.04992	7.2574	7.67738	7.78017
BMEI0781	NC_003317.1	800212	801225	+	6.96929	7.40333	7.72676	7.51724	6.99255	7.55521	7.37251
BMEI0782	NC_003317.1	801387	801815	+	7.68946	7.59704	7.97515	7.87289	7.35909	8.13814	7.99881
BMEI0783	NC_003317.1	802095	803519	+	7.3765	7.6144	7.69999	7.39312	7.29014	7.18494	7.55692
BMEI0784	NC_003317.1	803606	804979	+	7.03346	7.29622	7.33216	7.39432	7.33001	7.23752	7.42277
BMEI0785	NC_003317.1	805103	805687	+	5.47333	6.13577	5.95737	5.68177	5.32667	5.82938	5.9089
BMEI0786	NC_003317.1	805738	806436	+	3.46159	2.17848	2.65612	2.32058	3.65477	2.2506	3.46442
BMEI0787	NC_003317.1	806767	807852	+	1.41089	0.542817	2.02046	2.68492	3.17111	2.02998	2.2438
BMEI0788	NC_003317.1	808080	808235	-	2.47333	2.19022	2.81987	2.0104	2.49659	2.82938	2.45824
BMEI0789	NC_003317.1	808245	810902	+	8.13452	7.7731	6.74595	6.46399	6.70253	6.66347	7.06449
BMEI0790	NC_003317.1	811054	812499	-	10.1038	9.18234	7.25847	7.56833	7.932	8.05156	8.52192
BMEI0791	NC_003317.1	812721	813935	-	7.32933	7.7732	7.94068	7.52749	7.42196	7.2859	7.34865
BMEI0792	NC_003317.1	814063	814473	-	7.20502	7.31967	7.99213	7.42302	7.51779	7.69858	7.53638
BMEI0793	NC_003317.1	814562	815206	-	6.41047	6.66951	7.35708	7.04538	7.04378	7.10356	6.76804
BMEI0794	NC_003317.1	815326	816156	+	7.10685	7.58713	7.93013	8.10665	8.08078	7.86729	7.90913
BMEI0795	NC_003317.1	816153	816986	+	6.2292	6.39945	6.79368	6.58939	6.60513	6.19224	6.49917
BMEI0796	NC_003317.1	817132	818121	+	5.51404	5.06866	5.58025	5.97225	5.79007	5.71809	5.85845
BMEI0797	NC_003317.1	818358	820406	+	6.30235	6.53981	6.59642	6.72322	6.57715	6.57351	6.64381
BMEI0798	NC_003317.1	820569	820955	+	7.6544	7.97395	8.4039	7.96014	7.89239	7.85845	7.73242
BMEI0799	NC_003317.1	821062	823254	-	5.83441	6.01275	6.3989	6.64373	6.32716	6.47553	6.31029
BMEI0800	NC_003317.1	823261	825264	-	7.63207	6.66458	3.78046	5.19338	5.42476	5.86037	6.17586
BMEI0801	NC_003317.1	825349	826881	-	7.19896	6.95837	6.93252	6.66007	6.60924	6.77105	6.88942
BMEI0802	NC_003317.1	827036	828448	+	6.17411	6.81413	7.11646	6.96053	6.55691	6.97217	7.00702
BMEI0803	NC_003317.1	828451	829077	-	2.94034	3.14266	4.13488	4.79934	4.34211	4.40743	4.91075
BMEI0804	NC_003317.1	829332	829799	-	4.3623	3.75726	4.69434	4.96975	4.52306	4.82938	4.68063
BMEI0805	NC_003317.1	830095	830409	-	4.41888	3.91338	4.39103	5.23606	4.44214	3.81558	5.14488
BMEI0806	NC_003317.1	830480	830815	-	5.60588	5.48324	5.52031	4.75592	4.86361	4.0444	5.59925
BMEI0807	NC_003317.1	830842	831207	-	8.02439	7.95742	8.09737	8.03013	7.75815	7.84701	8.08592
BMEI0808	NC_003317.1	831445	831831	+	8.6721	8.68249	8.95203	9.00643	8.65973	8.44933	8.85481
BMEI0809	NC_003317.1	832246	832809	-	6.83727	6.81	7.15554	7.22711	6.94419	6.83322	7.20401
BMEI0810	NC_003317.1	833002	833796	+	3.97636	2.57778	2.05542	2.13492	2.88415	3.28733	3.10883
BMEI0811	NC_003317.1	834312	835721	+	2.90869	0.166146	0.643792	2.57128	1.47252	-0.498696	0.282165
BMEI0812	NC_003317.1	835810	836247	+	3.72091	0.700835	2.91545	2.25798	1.15921	2.92496	0.968857
BMEI0813	NC_003317.1	836361	836702	-	2.49288	2.20977	1.53542	1.02995	1.51614	2.69693	2.91075
BMEI0814	NC_003317.1	836734	838152	-	6.90768	7.18487	7.87302	7.72198	7.45202	7.3856	7.74466
BMEI0815	NC_003317.1	838578	838988	+	3.54967	4.11456	3.42228	3.93473	2.83596	3.75372	2.06065
BMEI0816	NC_003317.1	838995	841469	+	2.22249	2.99827	2.91952	2.75955	3.12021	2.54201	2.47043
BMEI0817	NC_003317.1	841576	842025	-	3.09695	3.6212	2.29149	2.95595	2.12021	2.30101	4.25179
BMEI0818	NC_003317.1	842070	843257	-	7.93004	8.54516	8.85385	8.25029	8.10769	8.20425	8.45414
BMEI0819	NC_003317.1	843312	844052	-	5.73496	6.58615	6.3533	5.55833	5.48813	5.22531	5.99167
BMEI0820	NC_003317.1	844054	844518	-	0.897646	2.3515	1.09218	0.586714	0.920905	1.1017	1.88256
BMEI0821	NC_003317.1	844711	845505	+	0.123922	1.57778	0.318457	1.81299	0.147181	0.327972	0.108833
BMEI0822	NC_003317.1	845743	846111	+	1.38326	0.948145	1.42579	0.768321	1.40652	1.43531	1.06416
BMEI0823	NC_003317.1	846334	847104	+	0.320149	0.0370381	0.362681	-0.142786	0.343408	0.524199	0.153057
BMEI0824	NC_003317.1	847294	848211	+	-0.0836177	-0.366728	0.262921	-0.546553	0.0916449	0.120433	-0.250709
BMEI0825	NC_003317.1	848378	849100	+	0.260881	0.129773	0.607419	1.53491	0.436143	0.464931	0.0937892
BMEI0826	NC_003317.1	849136	849696	+	6.53377	7.09568	7.14334	7.47581	7.26157	6.81582	6.31223
BMEI0827	NC_003317.1	849741	850505	+	9.67127	9.982	10.5004	11.3083	11.3197	10.9406	9.96523
BMEI0828	NC_003317.1	850586	851422	+	8.73303	9.04525	9.49685	10.2875	10.311	9.93513	8.96825
BMEI0829	NC_003317.1	851489	852628	+	8.10465	8.9116	8.72194	8.20587	7.98863	8.14484	8.27882
BMEI0830	NC_003317.1	852964	855309	+	8.54447	8.95127	9.0347	8.32729	8.16637	8.19957	8.46652
BMEI0831	NC_003317.1	855363	856418	+	6.42093	7.06705	7.13769	7.09689	6.79649	6.67031	6.849
BMEI0832	NC_003317.1	856363	856884	+	6.13076	6.40707	6.96001	6.95905	6.81298	6.73074	6.52309
BMEI0833	NC_003317.1	856881	857729	+	5.98847	6.21993	6.69758	6.63704	6.29184	6.49369	6.3178
BMEI0834	NC_003317.1	857710	858612	+	7.2317	7.83695	7.71295	7.35032	7.01023	7.09062	7.58327
BMEI0835	NC_003317.1	858609	859796	+	6.07146	6.08573	6.68537	6.65133	6.43392	6.40826	6.46006
BMEI0836	NC_003317.1	859969	861261	-	7.8174	8.04601	8.40901	7.99088	7.72161	7.92294	7.9463
BMEI0837	NC_003317.1	861490	862995	-	6.48351	7.08793	7.34966	6.7305	6.63488	6.61356	6.90824
BMEI0838	NC_003317.1	863132	863968	+	0.0496487	-0.233462	0.244184	-0.413286	0.0729083	0.2537	-0.117443
BMEI0839	NC_003317.1	863965	865662	+	-0.970888	-1.254	-0.776353	-1.43382	-0.947629	-0.614834	-1.13798
BMEI0840	NC_003317.1	865656	866378	-	0.260881	-0.0222298	0.455416	-0.202054	0.28414	0.464931	0.0937892
BMEI0841	NC_003317.1	866626	867840	-	-0.488008	-0.771119	-0.293473	-0.950943	-0.464748	-0.283957	-0.655099
BMEI0842	NC_003317.1	867936	868433	-	0.798731	0.51562	0.993266	0.335796	0.82199	1.00278	0.631639
BMEI0843	NC_003317.1	868430	869236	-	0.102308	-0.0287996	0.296843	-0.360627	0.27757	0.458362	0.0872195
BMEI0844	NC_003317.1	869253	870281	-	6.68507	6.92438	6.83971	6.46314	5.73432	5.9904	6.39483
BMEI0845	NC_003317.1	870287	872173	-	3.88684	3.50063	3.92383	4.52012	4.00631	3.48084	4.56221
BMEI0846	NC_003317.1	872392	873156	+	3.50134	3.21823	3.98539	4.32792	4.05512	3.7054	3.74929
BMEI0847	NC_003317.1	873256	873702	+	9.89777	10.2072	10.4934	11.1702	11.2	11.0521	10.7241
BMEI0848	NC_003317.1	874000	874647	+	10.4853	10.9847	11.011	11.6802	11.8018	11.6399	11.3485
BMEI0849	NC_003317.1	874917	876545	+	8.18348	8.50668	8.75291	7.81969	7.81881	7.94087	8.0795
BMEI0850	NC_003317.1	876651	877484	+	4.79179	4.92372	5.04522	5.60188	5.47802	5.05474	4.99394
BMEI0851	NC_003317.1	877671	878948	+	5.26349	5.73422	5.7856	6.13936	5.93625	5.9244	5.78152
BMEI0852	NC_003317.1	879276	879866	+	7.90339	7.73349	7.6125	7.4696	7.54716	6.66266	6.91167
BMEI0853	NC_003317.1	880138	880467	+	7.79234	7.75316	7.73895	7.08148	7.18238	6.79286	7.18468
BMEI0854	NC_003317.1	880606	881646	+	7.42614	7.74853	7.57337	7.53257	7.27656	6.99792	7.49468
BMEI0855	NC_003317.1	881665	883050	+	7.02092	7.17391	7.83849	8.00544	7.77805	7.83289	7.84221
BMEI0856	NC_003317.1	883068	884411	+	3.21886	2.93575	-0.287046	1.05548	2.7116	2.52982	3.35133
BMEI0857	NC_003317.1	884359	885957	+	2.96822	1.56963	-0.689686	0.389809	1.876	0.471832	1.68565
BMEI0858	NC_003317.1	886040	886237	+	3.28138	1.99827	2.32391	1.66644	2.15264	2.33343	1.96228
BMEI0859	NC_003317.1	886347	887315	+	3.31231	0.707272	0.0329153	-0.472552	0.0136423	1.7794	1.40825
BMEI0860	NC_003317.1	887321	887779	+	1.06839	0.633272	1.11092	0.453447	0.939642	1.12043	0.749291
BMEI0861	NC_003317.1	887761	888579	-	3.04037	1.94991	1.42755	1.35504	0.256276	2.02203	2.06592
BMEI0862	NC_003317.1	888656	889153	-	3.27266	0.667623	1.14527	0.487799	0.82199	1.15478	2.36861
BMEI0863	NC_003317.1	889150	890379	-	7.80111	8.46647	8.66101	8.26017	8.30255	7.96928	8.2801
BMEI0864	NC_003317.1	890517	891518	+	9.83689	7.91162	7.63645	7.57189	7.06336	7.22294	7.32957
BMEI0865	NC_003317.1	891518	892660	+	10.6078	7.95686	6.99106	7.49376	6.95529	7.15585	7.13962
BMEI0866	NC_003317.1	892546	894132	+	7.99633	7.46314	8.02777	7.56391	7.44146	7.51061	7.68899
BMEI0867	NC_003317.1	894292	896547	+	8.61511	7.24296	7.37086	7.31387	7.01845	7.15514	7.03454
BMEI0868	NC_003317.1	896549	897910	+	8.19271	6.61699	6.58858	6.9788	6.67223	6.76936	6.63591
BMEI0869	NC_003317.1	897935	899311	+	6.98327	6.87979	7.85288	7.85654	7.51231	7.53922	7.79206
BMEI0870	NC_003317.1	899426	900190	+	8.6352	8.94313	8.85687	8.82849	8.2312	8.51846	8.3492
BMEI0871	NC_003317.1	900219	900413	+	9.00385	9.26822	9.18444	9.00034	8.7017	8.73627	8.51135
BMEI0872	NC_003317.1	900419	900655	+	8.15128	8.39709	8.28262	8.12891	7.77317	7.92648	7.87727
BMEI0873	NC_003317.1	900747	902264	+	4.43024	4.89256	5.02917	5.419	5.36604	5.67611	5.47947
BMEI0874	NC_003317.1	902369	902998	+	5.07096	5.02886	4.97599	5.90348	5.72225	6.10098	5.72984
BMEI0875	NC_003317.1	903380	904654	+	6.82327	7.13152	7.14654	7.39831	7.14909	7.14723	7.38736
BMEI0876	NC_003317.1	905053	907524	+	7.60217	8.22035	8.28913	7.69794	7.59622	7.53332	7.96403
BMEI0877	NC_003317.1	907699	907980	+	5.77118	6.84563	5.96572	6.26245	5.79444	5.14516	5.99641
BMEI0878	NC_003317.1	908167	911091	-	0.396515	1.1134	1.17601	1.74093	1.41977	1.40792	1.55135
BMEI0879	NC_003317.1	911222	911422	-	2.10768	1.82457	2.30222	1.79675	2.28294	2.31173	2.09259
BMEI0880	NC_003317.1	911990	912496	+	0.772891	1.64178	1.11943	0.461959	0.948153	2.12894	0.757802
BMEI0881	NC_003317.1	913182	913943	-	7.43512	8.15727	8.06301	7.73834	7.64575	7.48365	8.14728
BMEI0882	NC_003317.1	914130	914708	+	3.73332	4.03517	3.73521	3.07774	3.56393	2.52233	3.56622
BMEI0883	NC_003317.1	914799	915428	-	1.61153	3.78785	3.80606	3.31852	2.63479	2.40054	3.61436
BMEI0884	NC_003317.1	915716	918484	+	6.94319	7.11729	7.36709	7.11856	6.84757	7.11843	6.92321
BMEI0885	NC_003317.1	918651	918800	-	8.63611	8.75636	9.35219	8.83369	8.63591	8.90834	8.60229
BMEI0886	NC_003317.1	918995	919489	+	7.63188	8.11928	8.02435	7.74444	7.42565	7.58977	7.71122
BMEI0887	NC_003317.1	919570	920100	+	7.84685	8.49392	8.38362	7.73508	7.71432	7.61681	8.06611
BMEI0888	NC_003317.1	920139	920669	+	8.02809	8.65187	8.78062	8.18314	8.17605	7.95704	8.15868
BMEI0889	NC_003317.1	920791	921882	+	8.7128	9.10472	9.63457	9.02215	8.80124	8.66588	9.0389
BMEI0890	NC_003317.1	921879	923012	+	5.82962	5.4577	6.31562	6.17096	6.07219	6.21551	6.12
BMEI0891	NC_003317.1	923049	923615	-	6.34849	5.56788	6.44992	6.62252	6.14434	6.25298	6.47908
BMEI0892	NC_003317.1	923810	924904	+	8.36092	8.90812	8.97434	8.43323	8.31301	8.21774	8.72374
BMEI0893	NC_003317.1	924914	928003	+	4.90231	5.31964	5.39452	4.77327	4.73292	4.78818	5.10445
BMEI0894	NC_003317.1	928084	929067	+	-0.0317788	-0.466892	0.0107535	-0.646717	-0.160522	0.0202689	-0.19887
BMEI0895	NC_003317.1	929037	929273	-	1.86999	1.58688	2.06452	1.40705	1.89325	2.07404	1.7029
BMEI0896	NC_003317.1	929117	929968	-	1.76099	-0.107084	0.218558	-0.438912	0.0472824	0.228074	1.00893
BMEI0897	NC_003317.1	930070	931254	+	1.70006	0.416954	1.47956	-0.914874	-0.276676	-0.247888	-0.467027
BMEI0898	NC_003317.1	931276	932478	+	6.5363	7.0817	6.88408	6.31341	6.24073	6.30863	6.53359
BMEIt21	NC_003317.1	932619	932703	-	8.50135	9.3057	8.82516	8.24786	8.04817	8.02732	8.46354
BMEI0899	NC_003317.1	933005	933580	+	9.06274	9.92122	9.5014	8.79358	8.49878	8.33718	8.79772
BMEI0900	NC_003317.1	933957	934199	+	10.1807	10.6512	10.6602	9.8222	9.68161	9.87647	9.97365
BMEI0901	NC_003317.1	934707	935324	+	8.37398	9.00002	8.69799	8.04052	7.81228	7.98287	8.33016
BMEI0902	NC_003317.1	935275	935505	+	5.64395	6.41973	5.42345	5.50294	5.8896	4.848	5.79879
BMEI0903	NC_003317.1	935903	937246	+	-0.633585	-0.916695	-0.439049	-1.09652	-0.610325	-0.429534	-0.800676
BMEI0904	NC_003317.1	937691	937936	-	1.81622	1.53311	2.01075	1.35328	1.83948	2.02027	1.64913
BMEI0905	NC_003317.1	938429	938650	+	7.57575	8.17306	7.66841	7.60758	7.22704	6.40783	7.75658
BMEI0906	NC_003317.1	938992	939309	-	9.43706	9.77007	9.25182	8.5358	8.42847	8.73264	8.64993
BMEI0907	NC_003317.1	940518	940766	+	9.30829	10.2675	9.89346	9.30798	9.10328	9.2316	9.73201
BMEIt22	NC_003317.1	940864	940948	-	7.3087	7.67767	7.60277	7.89639	7.33196	6.87532	7.42172
BMEI0908	NC_003317.1	941252	942196	-	8.10338	8.62915	8.67231	8.36129	8.06663	7.85267	8.33115
BMEI0909	NC_003317.1	942416	942835	-	7.57153	7.54274	7.86676	7.8833	7.38967	7.75809	7.68761
BMEI0910	NC_003317.1	942858	943499	-	7.72386	7.44075	8.09172	7.92227	7.69503	7.86517	7.70262
BMEI0911	NC_003317.1	943763	944203	+	7.00874	6.97227	7.32064	7.18673	6.73432	6.91511	7.26279
BMEI0912	NC_003317.1	944205	944576	+	8.15294	8.50632	8.73604	8.07857	7.8211	8.01857	8.66392
BMEI0913	NC_003317.1	944683	945300	+	7.99683	8.37853	8.75862	7.86982	7.8817	8.07214	8.45517
BMEI0914	NC_003317.1	945367	945915	+	7.53799	8.26843	8.5592	8.2175	8.01324	8.03649	8.20522
BMEI0915	NC_003317.1	946130	948106	+	8.13656	8.39792	8.47585	8.22492	8.13718	7.99224	7.80857
BMEI0916	NC_003317.1	948161	949126	-	7.47867	7.72855	8.06591	7.8448	7.85101	7.84996	8.06617
BMEI0917	NC_003317.1	949391	949756	+	7.54478	7.86681	8.049	8.06138	8.09072	7.86587	8.12276
BMEI0918	NC_003317.1	949753	949974	+	6.9743	7.00313	7.11821	7.40827	7.42498	7.32037	7.59308
BMEI0919	NC_003317.1	950017	950628	+	8.89175	9.65333	9.63579	8.73344	8.91501	8.86863	9.06746
BMEI0920	NC_003317.1	950637	951482	-	7.44361	7.57554	7.59021	7.35991	7.27557	6.76531	7.24795
BMEI0921	NC_003317.1	951606	952613	+	8.19084	8.57516	8.16141	7.90097	7.60057	7.6921	7.91102
BMEI0922	NC_003317.1	952742	953707	+	8.54175	8.56037	8.80778	9.08459	8.85101	8.95045	8.93367
BMEI0923	NC_003317.1	953816	954646	+	8.14277	8.52511	8.63057	8.84713	8.58844	8.70148	8.79648
BMEI0924	NC_003317.1	954905	955900	+	7.63723	7.84255	8.09947	8.02307	7.64642	8.05565	8.05977
BMEI0925	NC_003317.1	956090	957073	-	5.32577	5.56775	6.39158	6.61381	6.46721	6.91374	6.74364
BMEI0926	NC_003317.1	957356	957958	+	9.18647	9.436	9.91365	9.30454	9.04671	9.19618	9.40245
BMEI0927	NC_003317.1	957910	959328	+	8.84522	9.15837	9.36253	8.90344	8.41753	8.77599	8.62834
BMEI0928	NC_003317.1	959593	961083	+	3.76099	3.786	3.95552	4.29805	4.19929	2.89465	3.52351
BMEI0929	NC_003317.1	961675	962442	+	3.4957	3.85002	3.10527	3.4478	4.04947	2.85175	4.24615
BMEI0930	NC_003317.1	962481	962990	-	3.23831	3.44063	3.11092	2.45345	0.939642	2.7054	3.07122
BMEI0931	NC_003317.1	963004	963858	-	6.0536	6.31411	6.31969	6.54091	6.0271	6.60382	6.30764
BMEI0932	NC_003317.1	963885	964628	-	6.78097	6.84335	6.92366	6.96392	6.52412	7.01857	6.95937
BMEI0933	NC_003317.1	964631	965659	-	7.47356	8.10441	8.21719	7.52824	7.5343	7.24731	7.23646
BMEI0934	NC_003317.1	965830	967437	-	6.13005	6.46039	6.70215	8.19335	7.98338	5.5512	6.21153
BMEI0935	NC_003317.1	967504	968763	-	-0.388472	1.91338	-0.193937	1.95595	1.21975	1.40054	1.44444
BMEIt23	NC_003317.1	968831	968916	-	3.33247	3.04936	3.527	2.86953	3.35573	3.53652	3.16538
BMEI0936	NC_003317.1	969065	969664	-	0.681917	1.98377	1.87645	2.80394	0.705177	1.88597	2.09979
BMEI0937	NC_003317.1	969825	970583	+	0.34278	2.05967	2.85924	3.04977	2.68797	2.13179	2.98304
BMEI0938	NC_003317.1	970661	971506	+	4.64565	5.03239	5.62868	5.39571	5.16368	4.7122	5.06352
BMEI0939	NC_003317.1	971733	971972	+	5.8112	5.8082	6.84224	6.67019	6.61207	6.37782	6.08468
BMEI0940	NC_003317.1	971956	972468	+	5.86212	6.32525	7.00935	6.82003	6.48577	6.4339	6.41325
BMEI0941	NC_003317.1	972695	973183	+	4.29897	3.86386	4.63101	4.51411	4.32223	3.98845	4.51039
BMEI0942	NC_003317.1	973593	973832	-	3.00385	1.72073	2.04638	1.54091	1.8751	2.05589	1.68475
BMEI0943	NC_003317.1	973894	977679	+	2.2722	1.74117	1.54074	2.02077	2.21746	1.22833	1.76408
BMEI0944	NC_003317.1	977769	978995	+	8.89537	9.20276	9.02923	8.59202	8.41454	8.71185	8.26736
BMEI0945	NC_003317.1	978976	979968	-	8.96351	9.19554	8.95375	8.42289	8.04444	8.42592	8.48843
BMEI0946	NC_003317.1	980332	981540	-	4.84106	5.43242	4.1136	4.56575	5.01632	4.12312	4.20449
BMEI0947	NC_003317.1	981565	983868	-	2.54817	2.04266	2.52031	2.08523	2.086	2.26679	2.48061
BMEI0948	NC_003317.1	984798	985883	+	6.58082	7.01042	7.58271	9.04599	8.87709	8.39192	7.49173
BMEI0949	NC_003317.1	986029	986445	-	6.56438	6.59615	8.18273	9.92381	10.0016	9.31777	8.07316
BMEI0950	NC_003317.1	986842	987342	+	6.02953	6.33138	8.181	9.88215	9.90197	9.17403	7.8084
BMEI0951	NC_003317.1	987435	988895	+	6.5779	7.01575	7.45672	8.25247	8.13206	7.6948	7.30772
BMEI0952	NC_003317.1	988892	989965	+	6.62332	6.9164	6.94338	6.89472	6.52343	6.68986	6.93225
BMEI0953	NC_003317.1	990304	990774	+	6.35308	6.47596	6.8404	7.29614	6.63937	6.99009	7.29033
BMEI0954	NC_003317.1	990889	991422	-	6.9375	7.18164	7.55237	7.86284	7.5598	7.54594	7.90212
BMEI0955	NC_003317.1	991419	991778	-	6.58881	6.77963	6.93535	7.34826	7.27503	6.75222	7.48061
BMEI0956	NC_003317.1	991797	992636	-	8.84035	9.59462	9.41616	8.76698	8.73545	8.70888	8.7402
BMEI0957	NC_003317.1	992833	993414	+	5.24942	5.72815	5.96479	6.07028	6.17538	6.21531	6.39166
BMEI0958	NC_003317.1	993419	993760	-	4.95231	5.5317	5.68742	6.02995	5.21658	6.15637	5.91075
BMEI0959	NC_003317.1	994060	994401	-	5.8852	5.85363	5.93535	6.31535	6.0397	5.60382	6.53524
BMEI0960	NC_003317.1	994502	994783	-	5.35615	5.48807	5.42515	5.89321	6.04237	5.43467	6.35898
BMEI0961	NC_003317.1	995691	999671	+	7.99348	5.95873	6.34603	6.5278	6.3674	6.52219	6.5262
BMEI0962	NC_003317.1	999911	1000468	-	7.80898	6.23142	6.65358	7.0516	7.1318	6.54525	7.14308
BMEI0963	NC_003317.1	1000537	1001532	-	8.29058	8.51937	9.04312	8.32069	8.37913	8.08552	8.28349
BMEI0964	NC_003317.1	1001536	1002399	-	8.40377	9.00202	9.04387	8.44111	8.41273	8.45266	8.70643
BMEI0965	NC_003317.1	1002609	1003781	-	8.08107	8.91747	8.52767	8.12526	7.93768	7.93003	8.1213
BMEI0966	NC_003317.1	1003692	1004825	+	7.94841	7.88981	8.01335	7.65374	7.50104	7.64001	7.53895
BMEI0967	NC_003317.1	1005043	1007367	+	4.5857	4.22597	4.72961	5.00625	4.70518	4.83866	5.18999
BMEI0968	NC_003317.1	1008185	1009564	-	7.6351	7.99807	8.09688	7.76218	7.63283	7.60915	7.75198
BMEI0969	NC_003317.1	1009570	1011249	-	7.07913	7.35632	7.58578	6.92831	6.89923	6.97797	7.01808
BMEI0970	NC_003317.1	1011314	1011694	-	6.46637	6.60857	6.92394	6.51801	6.11524	6.44803	6.56231
BMEI0971	NC_003317.1	1011778	1013157	-	7.2747	7.67291	7.94628	7.29347	7.30444	7.2693	7.63512
BMEI0972	NC_003317.1	1013366	1014760	-	6.57321	7.17026	6.75725	6.33267	5.88026	6.16059	6.40612
BMEI0973	NC_003317.1	1014914	1015384	-	0.879149	0.748042	1.07368	0.416214	0.902409	1.0832	0.712058
BMEI0974	NC_003317.1	1015476	1016210	-	0.237132	-0.0459785	0.431667	-0.225803	0.260392	0.593186	1.22204
BMEI0975	NC_003317.1	1016521	1017225	+	0.297253	0.0141426	0.491789	0.986321	0.472516	0.501304	0.130162
BMEI0976	NC_003317.1	1017222	1017494	+	1.66598	1.38286	1.86051	1.20304	1.68924	1.87003	1.49888
BMEI0977	NC_003317.1	1017525	1019093	-	2.10246	1.33392	1.81157	2.1541	1.90333	1.82108	0.712977
BMEI0978	NC_003317.1	1019337	1019675	+	9.01339	9.06169	8.97625	8.39139	8.31021	8.46453	8.57691
BMEI0979	NC_003317.1	1019823	1021232	+	7.4208	7.55416	7.93841	7.27634	7.20723	7.07957	7.13391
BMEI0980	NC_003317.1	1021357	1022139	-	6.32024	6.05915	6.83225	6.41989	6.15402	5.89424	6.21824
BMEI0981	NC_003317.1	1022181	1022831	-	7.37158	3.60304	4.21819	4.10129	4.28792	3.0902	3.71906
BMEI0982	NC_003317.1	1022828	1023751	-	7.6589	3.77588	3.25352	4.35094	4.66721	3.58497	4.35133
BMEI0983	NC_003317.1	1023754	1024785	-	7.72606	4.00872	3.67901	4.82889	4.50773	4.01045	4.53977
BMEI0984	NC_003317.1	1025047	1026846	+	6.62052	6.70259	7.40523	7.55883	7.23396	7.41475	7.56649
BMEI0985	NC_003317.1	1026896	1027714	-	7.091	7.52733	7.61738	7.12763	6.73201	6.72247	7.25575
BMEI0986	NC_003317.1	1027717	1028514	-	4.97093	4.23531	4.63495	5.09296	5.20064	5.0595	5.74726
BMEI0987	NC_003317.1	1028517	1030151	-	4.85037	4.81053	5.01516	5.67962	5.32501	5.3466	5.83675
BMEI0988	NC_003317.1	1030220	1031302	-	6.27286	6.84143	7.24362	6.68891	6.29612	6.22379	6.41771
BMEI0989	NC_003317.1	1031299	1031943	-	4.03701	4.38193	4.47255	4.69961	4.1858	3.36659	4.11093
BMEI0990	NC_003317.1	1032025	1033215	-	3.59967	3.49713	4.41088	4.22984	4.35989	3.89683	4.04925
BMEI0991	NC_003317.1	1033326	1034501	-	7.30352	7.40523	7.71938	7.57006	7.06524	7.20052	7.2164
BMEI0992	NC_003317.1	1034962	1035309	-	7.97559	8.28271	8.50782	8.32679	7.77645	8.11479	8.01495
BMEI0993	NC_003317.1	1035296	1035550	+	9.84712	9.99959	10.2142	9.67745	9.54697	9.53829	9.68003
BMEI0994	NC_003317.1	1035649	1035909	-	10.2182	10.0956	10.651	9.79058	9.74529	9.91977	10.0377
BMEI0995	NC_003317.1	1036269	1037027	-	8.2193	8.69266	8.94246	8.10385	7.94347	8.37972	8.4931
BMEI0996	NC_003317.1	1037172	1037393	+	9.63202	10.0181	9.6859	9.17695	9.15081	9.03462	9.54914
BMEI0997	NC_003317.1	1037374	1038933	-	8.71492	9.26822	8.90308	8.54955	8.32385	8.38704	8.84195
BMEI0998	NC_003317.1	1038930	1040162	-	8.65121	9.1973	8.65109	8.38686	8.10067	7.99149	8.62035
BMEI0999	NC_003317.1	1040488	1041939	-	9.97771	10.4967	10.0557	9.44979	9.35201	9.37251	9.48061
BMEI1000	NC_003317.1	1042270	1043007	-	10.4641	10.8399	10.7173	10.2445	10.1087	9.97101	10.5279
BMEI1001	NC_003317.1	1043044	1043436	-	7.66739	8.13852	7.82674	7.42933	7.3817	7.32929	7.64882
BMEI1002	NC_003317.1	1043433	1043801	-	6.02712	6.22943	6.53199	6.09025	6.05037	6.17227	6.21617
BMEI1003	NC_003317.1	1043871	1044479	-	8.89884	9.08469	9.41721	8.8305	8.87845	8.96252	9.1444
BMEI1004	NC_003317.1	1044642	1044887	+	8.32577	8.76193	8.62219	8.13464	7.79884	8.23836	8.5426
BMEI1005	NC_003317.1	1045317	1045526	-	8.82585	9.40523	9.13249	8.81037	8.48654	8.74039	9.09549
BMEI1006	NC_003317.1	1045549	1045719	+	6.66281	7.01713	6.14685	6.48938	5.83807	6.39737	6.64772
BMEI1007	NC_003317.1	1046067	1046777	-	8.56631	8.67748	8.50808	8.33165	8.10415	8.34152	8.50834
BMEI1008	NC_003317.1	1047012	1047530	-	8.90795	9.00891	8.98655	8.70433	8.6355	8.68016	9.00946
BMEI1009	NC_003317.1	1047622	1047897	-	7.32577	7.91142	7.85473	7.86284	7.2849	7.59122	7.86394
BMEI1010	NC_003317.1	1048121	1049038	-	7.19767	7.97015	8.32901	7.93637	7.77815	7.74817	7.69571
BMEI1011	NC_003317.1	1048875	1049078	+	4.23831	4.9552	5.60277	4.58273	5.26157	4.02732	4.65618
BMEI1012	NC_003317.1	1049498	1050508	+	5.13862	5.42742	5.44563	5.22112	5.68035	4.83366	5.46252
BMEIt24	NC_003317.1	1050587	1050660	+	5.70128	4.41817	4.89582	5.23835	4.72454	3.90533	5.11915
BMEI1013	NC_003317.1	1051017	1051268	+	5.10338	4.23531	5.44992	4.47052	5.12664	4.45944	4.93629
BMEIt25	NC_003317.1	1051362	1051438	-	4.64395	3.36084	4.83849	4.76598	4.66721	4.848	5.06182
BMEIt26	NC_003317.1	1051855	1051929	+	8.85184	9.25679	8.96392	8.12587	7.79264	7.69332	8.26971
BMEI1014	NC_003317.1	1052069	1053664	-	7.06491	7.51486	7.7082	7.28329	7.23627	6.87542	7.15325
BMEI1015	NC_003317.1	1053686	1053973	-	7.23266	7.64752	7.69023	7.27788	7.012	7.03232	7.12831
BMEI1016	NC_003317.1	1054379	1055998	+	6.87101	6.99375	7.49334	7.41538	7.20296	7.50829	7.20599
BMEI1017	NC_003317.1	1056319	1057452	+	5.85099	5.38731	5.54303	6.31182	5.24622	6.13751	6.10423
BMEI1018	NC_003317.1	1057520	1057879	-	6.22624	6.13577	6.36831	6.57066	5.9657	6.57713	6.60934
BMEI1019	NC_003317.1	1058066	1059100	+	5.80221	6.22692	6.06714	6.06174	5.72593	5.68433	6.22008
BMEI1020	NC_003317.1	1059276	1059941	+	5.88891	5.6058	5.42633	5.52785	5.76407	5.6896	5.79053
BMEI1021	NC_003317.1	1059938	1060336	+	6.22469	5.07484	5.16547	5.80756	5.75318	6.0595	6.14779
BMEI1022	NC_003317.1	1060785	1061231	+	5.86149	5.57838	5.30114	5.1031	5.71483	5.55858	5.39895
BMEI1023	NC_003317.1	1061203	1061532	+	5.24485	5.43123	5.5463	5.40341	5.47456	5.2079	5.62525
BMEI1024	NC_003317.1	1061560	1062435	+	8.55801	8.57052	8.6479	8.17684	7.62681	8.28251	8.40348
BMEI1025	NC_003317.1	1062501	1063391	-	8.80145	9.44856	9.52758	8.83339	8.47901	8.87009	8.79923
BMEI1026	NC_003317.1	1063500	1063787	-	7.76318	8.43498	7.2929	7.5258	7.31866	7.23026	8.06557
BMEI1027	NC_003317.1	1064193	1066925	-	7.09438	7.1001	7.6519	7.54723	7.02155	7.33514	7.20389
BMEI1028	NC_003317.1	1067216	1067911	-	7.86011	8.38925	8.34181	7.62691	7.44525	7.3012	7.64943
BMEI1029	NC_003317.1	1068197	1069567	-	7.69918	8.40383	8.85168	8.36218	8.46135	8.48168	8.70849
BMEI1030	NC_003317.1	1069706	1070374	-	8.17592	8.89997	8.74178	7.91369	7.9744	8.1298	8.13257
BMEI1031	NC_003317.1	1070368	1070550	-	8.39504	9.29184	9.03252	8.28965	8.14622	7.9914	8.4374
BMEI1032	NC_003317.1	1070703	1070900	-	6.6737	7.39059	6.99948	6.67643	6.30464	6.48543	6.43622
BMEI1033	NC_003317.1	1070984	1071607	-	8.26919	8.91587	8.66536	8.1624	8.05798	8.09617	8.23303
BMEI1034	NC_003317.1	1071737	1072180	+	6.67091	7.15514	6.52031	6.20797	6.38751	6.02081	6.75658
BMEI1035	NC_003317.1	1072417	1073865	-	6.08232	6.38417	6.42461	6.47052	6.1474	6.55646	6.37209
BMEI1036	NC_003317.1	1074193	1074990	-	6.39977	6.25417	6.27238	6.89502	6.54168	6.54063	6.52966
BMEIt27	NC_003317.1	1075111	1075186	+	7.66281	7.70163	7.31678	7.84373	7.59296	7.18879	7.19616
BMEI1037	NC_003317.1	1075393	1076364	+	6.94012	6.79028	6.8947	7.03078	6.89183	6.31926	6.91686
BMEI1038	NC_003317.1	1076398	1076808	-	8.22774	8.63113	8.54122	8.14851	8.10898	8.10422	7.99139
BMEI1039	NC_003317.1	1076814	1078124	-	7.68357	8.06883	8.2802	7.64977	7.54909	7.66522	7.80504
BMEI1040	NC_003317.1	1078140	1079417	-	1.17603	0.892916	2.10753	1.71309	1.19929	1.38008	1.42397
BMEI1041	NC_003317.1	1079431	1080273	-	2.51328	1.4932	1.38588	2.05034	1.21461	1.3954	0.0242555
BMEI1042	NC_003317.1	1080254	1081777	-	2.65902	3.05398	3.11659	3.51801	3.26724	2.86307	2.75496
BMEI1043	NC_003317.1	1081958	1083136	-	7.96005	8.41296	8.86771	8.35298	8.15271	7.98825	8.17329
BMEI1044	NC_003317.1	1083341	1084015	+	5.72145	6.11152	6.46141	6.64897	6.17911	6.4974	6.57372
BMEI1045	NC_003317.1	1084127	1084459	+	6.33871	6.10623	6.48078	6.79634	6.84002	6.94486	6.53419
BMEI1046	NC_003317.1	1084456	1085577	-	5.8874	6.16819	6.51257	6.91586	6.57032	6.45866	6.6886
BMEI1047	NC_003317.1	1085693	1086946	+	3.86634	3.97916	4.45681	4.77019	4.39656	4.14439	4.77325
BMEI1048	NC_003317.1	1087006	1089519	-	7.61778	8.14243	8.05505	7.84203	7.64385	7.5739	8.07176
BMEI1049	NC_003317.1	1090691	1091155	+	5.37158	4.67343	4.94462	5.04615	4.65787	4.57563	4.88256
BMEI1050	NC_003317.1	1091177	1092004	+	5.07523	3.25607	4.65971	4.84178	4.56244	4.81362	4.69401
BMEI1051	NC_003317.1	1092196	1092537	+	5.39977	3.79474	4.68742	4.8373	4.83807	4.2819	4.78522
BMEI1052	NC_003317.1	1092804	1093082	-	1.63461	1.3515	1.82915	1.17168	1.65787	1.83866	1.46752
BMEI1053	NC_003317.1	1093079	1093447	-	6.51254	6.3096	6.66526	5.92032	6.45091	6.28775	6.4641
BMEI1054	NC_003317.1	1093641	1094606	-	10.1446	10.3393	10.6009	10.074	10.2239	10.2378	10.4014
BMEI1055	NC_003317.1	1094910	1097369	-	8.15805	8.56653	8.78334	8.29449	8.08741	8.22103	8.44065
BMEI1056	NC_003317.1	1097649	1098821	-	7.3586	7.82395	7.73583	8.1314	8.00479	7.85544	7.98645
BMEI1057	NC_003317.1	1099596	1102271	+	9.08521	9.42229	10.0659	10.496	10.5347	10.4721	10.1946
BMEI1058	NC_003317.1	1102568	1103638	-	5.72864	5.67141	6.12799	6.2657	6.39281	5.93269	5.9643
BMEI1059	NC_003317.1	1103746	1105161	+	7.6428	8.14016	8.60921	7.95747	7.81069	7.70788	7.46586
BMEI1060	NC_003317.1	1105254	1106006	+	7.80544	8.29994	8.03258	7.86284	7.62542	7.40377	8.00732
BMEI1061	NC_003317.1	1106220	1106723	+	10.8671	8.6447	8.3664	8.47052	8.27864	8.41363	8.35133
BMEI1062	NC_003317.1	1106725	1107195	+	10.108	7.84607	7.79554	7.80662	7.53015	7.84991	7.90846
BMEI1063	NC_003317.1	1107245	1108603	+	7.17483	7.91278	7.79497	7.56303	7.53129	7.4207	7.53007
BMEI1064	NC_003317.1	1108609	1109223	+	7.47918	7.97789	8.19838	7.44075	6.91748	7.2079	7.84552
BMEI1065	NC_003317.1	1109267	1109722	-	6.8852	6.90326	6.55778	7.00723	6.95909	6.41118	6.97684
BMEI1066	NC_003317.1	1109931	1110341	-	6.8127	6.89883	6.81459	7.12236	7.15789	7.0465	7.34605
BMEI1067	NC_003317.1	1110501	1111004	-	6.88765	7.0079	6.77185	7.34089	7.2235	6.80993	7.52125
BMEI1068	NC_003317.1	1111004	1112506	-	8.22129	8.57782	8.52892	8.52353	8.45451	8.30262	8.29068
BMEI1069	NC_003317.1	1112656	1114113	-	7.82303	8.4754	8.33021	7.81761	7.79054	7.39943	7.98876
BMEIt28	NC_003317.1	1114177	1114259	-	6.34305	6.25259	6.31519	6.97965	7.14392	6.5471	7.06905
BMEI1070	NC_003317.1	1114493	1115062	-	6.58881	6.81266	7.1002	7.41192	7.13673	6.86686	7.42172
BMEI1071	NC_003317.1	1115059	1116063	-	6.18568	6.1465	6.59172	7.11145	6.70248	6.38973	6.7014
BMEI1072	NC_003317.1	1116469	1116615	+	8.73343	9.38215	9.26315	8.73998	8.48921	8.37455	9.0034
BMEI1073	NC_003317.1	1116821	1118257	+	7.83552	8.35067	8.18248	7.94195	7.55368	7.54481	8.08452
BMEI1074	NC_003317.1	1118309	1119142	-	7.28365	7.59615	8.36137	7.88856	7.60513	7.69629	7.84064
BMEI1075	NC_003317.1	1119148	1119537	-	7.28069	7.42969	8.11265	7.54091	7.10802	7.31481	7.70617
BMEI1076	NC_003317.1	1119540	1121867	-	7.96665	8.15183	8.55521	8.20983	7.95857	8.12467	8.14373
BMEI1077	NC_003317.1	1121987	1122349	-	7.10735	7.46365	7.62381	7.1338	7.15809	7.13452	7.04717
BMEI1078	NC_003317.1	1122452	1123354	+	6.56789	6.94859	6.85654	6.64045	6.26516	5.99664	6.03359
BMEI1079	NC_003317.1	1123403	1124686	-	2.90623	0.301196	-0.221158	2.4433	1.60757	2.11029	2.41721
BMEI1080	NC_003317.1	1125080	1125748	-	3.6948	1.24176	0.719409	2.6469	2.54813	0.728924	2.35778
BMEI1081	NC_003317.1	1125745	1126545	-	3.58701	-0.0180333	2.04458	2.3871	2.8733	2.46913	1.09799
BMEI1082	NC_003317.1	1126661	1127944	-	5.6504	6.05608	6.69771	6.5808	6.01696	6.37332	6.01713
BMEI1083	NC_003317.1	1128021	1128845	-	6.68192	7.00546	7.63619	7.26734	6.47456	6.9501	6.76964
BMEI1084	NC_003317.1	1129534	1129752	-	8.04284	8.78358	8.39657	7.97679	7.15921	7.09489	7.77621
BMEI1085	NC_003317.1	1129898	1130590	-	8.12508	8.66665	8.79784	8.08255	7.97302	8.01792	8.05513
BMEI1086	NC_003317.1	1130616	1131467	-	6.46143	6.8816	7.08481	6.96102	6.73844	6.50936	7.24734
BMEI1087	NC_003317.1	1131540	1132592	-	7.228	7.49423	7.7929	7.68828	7.36131	7.47538	7.76405
BMEI1088	NC_003317.1	1132760	1135669	-	9.70257	9.83421	9.65984	10.128	10.0378	10.0857	10.0812
BMEI1089	NC_003317.1	1135926	1137683	-	7.86234	8.32566	8.51043	8.47705	8.31415	8.47462	8.34979
BMEI1090	NC_003317.1	1137905	1139113	-	7.4525	7.85563	7.95843	7.8412	7.74968	7.91958	7.93867
BMEI1091	NC_003317.1	1139280	1139606	+	4.14255	4.08183	3.33709	5.00154	4.75077	4.56899	5.09094
BMEI1092	NC_003317.1	1139687	1140178	-	4.29015	4.49247	3.74772	5.02885	4.99148	5.25973	5.32469
BMEI1093	NC_003317.1	1140455	1141345	+	4.19892	4.35191	4.11334	5.20311	4.52703	4.83907	4.98876
BMEI1094	NC_003317.1	1141404	1142207	-	3.58161	3.78393	4.15466	4.75094	3.86791	4.27109	4.73645
BMEI1095	NC_003317.1	1142579	1142857	-	5.95654	5.59097	5.7885	6.27788	6.26931	6.31259	6.07895
BMEI1096	NC_003317.1	1142939	1143397	+	5.71224	5.48571	6.26292	6.38681	6.26157	5.97288	6.32756
BMEI1097	NC_003317.1	1143494	1144135	+	4.90623	5.15918	5.73304	6.05211	5.92949	5.87582	5.94078
BMEI1098	NC_003317.1	1144264	1144743	+	4.91074	4.96866	5.52031	6.00034	5.41942	5.66733	5.69473
BMEI1099	NC_003317.1	1144851	1145870	-	6.53109	6.36119	6.46847	6.32381	5.79762	6.36836	6.42172
BMEI1100	NC_003317.1	1146024	1146806	+	6.52669	6.05915	3.07736	3.74182	4.71344	4.74985	5.83122
BMEI1101	NC_003317.1	1146790	1147020	+	7.14645	6.58323	2.25352	3.91798	4.40417	5.26304	6.28421
BMEI1102	NC_003317.1	1147077	1147724	+	6.9632	6.21851	2.35038	3.91531	4.4015	5.16725	6.0185
BMEI1103	NC_003317.1	1147721	1148743	-	6.73232	5.55977	2.69164	4.09307	4.45897	5.1162	6.06698
BMEI1104	NC_003317.1	1148935	1149690	-	2.93346	3.06538	3.35038	3.05548	2.95672	2.55254	3.64083
BMEI1105	NC_003317.1	1149980	1150663	+	0.34088	2.20977	2.27238	3.19987	2.10111	1.69693	2.64772
BMEI1106	NC_003317.1	1150660	1151799	-	2.07785	1.79474	2.27238	2.10034	2.10111	2.2819	2.17379
BMEI1107	NC_003317.1	1151803	1152534	-	1.98	2.69689	3.58957	3.10203	2.00326	0.599087	2.54987
BMEI1108	NC_003317.1	1152723	1153640	+	6.13447	6.76255	8.12711	9.89892	9.81957	9.5439	8.95929
BMEI1109	NC_003317.1	1153637	1154659	-	7.26087	7.44921	8.96777	10.706	10.6633	10.4245	9.81249
BMEI1110	NC_003317.1	1154875	1155636	+	6.29129	7.12007	8.51462	10.214	10.2567	10.0047	9.27066
BMEI1111	NC_003317.1	1155837	1156118	+	8.26304	9.01946	8.83608	8.41677	8.39436	8.74342	8.70213
BMEI1112	NC_003317.1	1156266	1157447	+	7.57409	6.89634	7.43742	7.33882	6.96539	7.21155	7.40082
BMEI1113	NC_003317.1	1157449	1158726	+	6.27756	4.00839	4.30916	4.17252	3.86225	4.43897	4.51143
BMEI1114	NC_003317.1	1158808	1159836	+	6.37944	2.6206	3.26817	3.7627	3.3864	2.69272	4.26018
BMEI1115	NC_003317.1	1159853	1160776	+	6.30691	2.58323	2.83848	3.59605	3.54168	2.848	4.47686
BMEI1116	NC_003317.1	1160793	1161611	+	4.93346	2.53487	1.42755	3.57744	3.5782	3.43707	3.87328
BMEI1117	NC_003317.1	1161638	1162939	+	2.88615	2.28111	-0.393246	3.80173	4.39484	4.46871	4.71906
BMEI1118	NC_003317.1	1163165	1164040	-	3.30587	3.31227	0.330484	4.13245	4.61864	4.50992	5.01325
BMEI1119	NC_003317.1	1164309	1164875	+	2.76353	2.80235	0.958066	3.62252	4.37175	4.28951	5.05587
BMEI1120	NC_003317.1	1164924	1165679	-	2.67042	2.06538	1.54303	3.586	4.45922	4.64001	4.50333
BMEI1121	NC_003317.1	1165756	1166079	-	3.57089	2.87274	1.76542	3.91531	4.91607	4.09686	4.57372
BMEI1122	NC_003317.1	1166335	1167099	+	2.91638	2.85566	3.52596	4.67584	4.93964	4.23591	4.07122
BMEI1123	NC_003317.1	1167215	1167457	+	2.98592	3.70281	4.18046	4.33034	4.33111	4.18997	4.98876
BMEI1124	NC_003317.1	1167429	1168151	+	3.73481	3.2997	5.06685	5.03741	4.43614	4.61693	4.56772
BMEI1125	NC_003317.1	1168403	1169050	+	4.03032	4.28777	4.57278	4.63151	4.59415	4.09686	4.65172
BMEI1126	NC_003317.1	1169110	1169511	+	4.25968	4.97657	4.91365	5.32031	4.86791	4.78566	4.99948
BMEI1127	NC_003317.1	1169665	1171920	+	7.06581	7.58083	7.94586	7.72399	7.54933	7.60459	7.73852
BMEI1128	NC_003317.1	1172190	1172423	+	7.39792	7.71146	8.23491	7.22129	6.76407	6.99931	7.33271
BMEI1129	NC_003317.1	1172548	1172940	+	8.35844	9.14879	9.33863	8.61078	8.49552	8.64615	8.43814
BMEI1130	NC_003317.1	1173211	1174476	+	7.37286	7.83332	8.33449	7.8491	7.3694	7.52982	7.63725
BMEI1131	NC_003317.1	1174691	1175518	-	7.14799	7.50399	7.98164	7.36164	7.04786	7.26679	7.23998
BMEI1132	NC_003317.1	1175505	1176386	-	5.0803	4.70097	4.56856	4.83309	4.67292	4.41761	4.8659
BMEI1133	NC_003317.1	1176916	1177533	-	4.72674	4.81559	4.7407	5.66819	4.66253	4.42829	4.99574
BMEI1134	NC_003317.1	1178198	1178839	+	8.8464	9.42014	9.31412	8.83218	8.62993	8.6771	8.88889
BMEI1135	NC_003317.1	1179111	1179524	+	2.80221	0.934138	2.41178	3.33928	2.24051	2.4213	4.05016
BMEI1136	NC_003317.1	1179569	1179766	-	2.28138	2.99827	3.47591	4.40341	2.15264	3.48543	3.69925
BMEI1137	NC_003317.1	1179807	1183343	-	5.23095	5.47594	5.96801	5.65384	5.41247	5.52615	5.80082
BMEI1138	NC_003317.1	1183957	1184826	-	9.99449	10.1178	7.52031	9.70945	9.79118	10.2341	10.3786
BMEI1139	NC_003317.1	1184640	1185908	-	6.39567	6.9402	7.38076	7.12701	6.77427	7.16286	7.18236
BMEI1140	NC_003317.1	1185950	1187287	-	1.10984	0.241763	1.71941	0.0619382	-0.451867	-0.271076	0.357782
BMEI1141	NC_003317.1	1188126	1188395	-	1.68192	1.39881	1.87645	1.21898	1.70518	1.88597	1.51483
BMEI1142	NC_003317.1	1188398	1188808	-	1.07574	0.792627	1.27027	1.76481	1.099	1.27979	0.908647
BMEI1143	NC_003317.1	1188842	1190518	-	0.199069	-1.23605	-0.758399	-1.26387	-0.929675	-0.596881	-0.968023
BMEI1144	NC_003317.1	1190712	1191575	-	0.00384505	1.4577	0.350384	0.692913	0.179108	1.3599	0.988757
BMEI1145	NC_003317.1	1191535	1192971	-	8.39917	8.30117	8.7763	8.24897	8.40515	8.1495	8.46181
BMEI1146	NC_003317.1	1192993	1194501	-	8.59691	9.09891	9.22009	8.69739	8.59862	8.57778	8.8899
BMEI1147	NC_003317.1	1194501	1196486	-	7.96631	8.41176	8.53764	8.43613	8.31819	8.36371	8.37296
BMEI1148	NC_003317.1	1196494	1196802	-	7.84873	7.94113	8.46317	8.32608	8.10548	8.1471	8.04204
BMEI1149	NC_003317.1	1196813	1197382	-	8.51747	9.02355	9.4503	8.54091	8.27902	8.70816	8.23268
BMEI1150	NC_003317.1	1197604	1198095	-	7.76264	8.22427	8.51149	8.00513	7.81166	7.90019	7.60848
BMEI1151	NC_003317.1	1198108	1199151	-	7.43742	7.88049	8.21692	8.24644	7.75158	7.75222	7.77102
BMEI1152	NC_003317.1	1199171	1201255	-	7.53236	4.60179	5.30826	5.79701	5.3839	5.44651	5.57579
BMEI1153	NC_003317.1	1201390	1202697	-	7.65562	7.79804	8.36684	7.9681	7.87087	7.6805	8.03074
BMEI1154	NC_003317.1	1202701	1203414	-	5.01592	5.39577	5.98304	5.87491	5.49861	5.5892	5.58579
BMEI1155	NC_003317.1	1203414	1204604	-	5.21634	5.38695	6.26235	6.29593	5.44396	5.28915	5.93508
BMEI1156	NC_003317.1	1204622	1205230	-	2.98237	3.37733	4.0249	4.1975	3.26866	3.67184	3.81527
BMEI1157	NC_003317.1	1205343	1205945	-	0.674722	1.97657	1.86926	1.79675	1.69798	0.726769	1.50763
BMEI1158	NC_003317.1	1205915	1206280	-	1.39504	0.959922	1.43757	1.9321	1.26629	1.44708	1.07594
BMEI1159	NC_003317.1	1206788	1206991	+	2.08631	1.8032	2.28084	1.62337	2.10957	2.44236	1.91922
BMEIt29	NC_003317.1	1207104	1207180	-	3.49195	3.20884	3.68648	3.02901	3.51521	3.696	3.32485
BMEIt30	NC_003317.1	1207591	1207666	+	3.5108	3.22769	3.70534	3.04787	3.53406	3.71486	3.34371
BMEI1160	NC_003317.1	1207855	1208256	+	1.25968	0.82457	1.45422	1.79675	1.28294	1.31173	0.940589
BMEI1161	NC_003317.1	1208702	1209076	-	2.94495	0.924875	1.55452	0.897054	2.38325	1.56404	1.1929
BMEI1162	NC_003317.1	1209094	1209603	-	0.916382	0.633272	2.69588	3.03841	2.5246	3.12043	2.33425
BMEI1163	NC_003317.1	1209738	1210016	-	1.63461	1.3515	1.82915	1.17168	1.65787	1.83866	1.46752
BMEI1164	NC_003317.1	1210013	1210381	-	1.23126	0.948145	1.42579	0.920324	1.25452	1.43531	1.06416
BMEI1165	NC_003317.1	1211011	1211463	+	6.21665	5.80426	6.41119	6.53132	6.43256	6.19831	6.50524
BMEI1166	NC_003317.1	1211535	1212839	-	6.65893	6.59067	6.91531	7.39259	7.01043	6.80935	7.22036
BMEI1167	NC_003317.1	1213093	1213497	+	7.53436	8.06388	8.30147	7.24545	7.31661	7.03797	7.40379
BMEI1168	NC_003317.1	1213733	1214197	+	7.60424	7.70905	7.99907	7.17168	7.09528	7.11168	7.13048
BMEI1169	NC_003317.1	1214200	1214676	+	5.33482	5.8997	6.82214	6.50415	6.84351	6.0243	6.40039
BMEI1170	NC_003317.1	1214767	1215717	+	5.541	5.94378	6.29943	6.42486	6.48364	5.97637	6.0598
BMEI1171	NC_003317.1	1215807	1216739	+	6.17429	6.9418	7.13436	6.77189	6.35366	6.3988	6.56441
BMEI1172	NC_003317.1	1216892	1217992	-	8.32577	8.47431	8.71492	8.39033	7.97405	7.89283	8.15475
BMEI1173	NC_003317.1	1218368	1218538	+	8.49288	7.96466	8.46878	8.31535	8.13085	7.65113	8.08068
BMEI1174	NC_003317.1	1218606	1219151	-	7.94726	7.87472	8.15207	7.93247	7.5827	7.43142	7.70617
BMEI1175	NC_003317.1	1219392	1219979	+	8.27331	8.93575	8.38941	8.17294	7.61697	7.69647	8.47471
BMEI1176	NC_003317.1	1219985	1220203	+	4.13595	4.17477	4.33048	3.99494	3.15921	3.34	4.55382
BMEI1177	NC_003317.1	1220333	1221871	+	0.907921	1.62481	-0.482506	1.18195	0.93118	1.52701	1.15587
BMEIt31	NC_003317.1	1222081	1222157	+	3.49195	3.20884	3.68648	3.02901	3.51521	3.696	3.32485
BMEI1178	NC_003317.1	1222584	1223165	-	1.72586	0.290747	0.920396	0.262925	0.597117	0.777908	0.558769
BMEI1179	NC_003317.1	1223660	1224046	-	1.31455	1.03144	1.50908	0.699608	1.1858	1.5186	0.995451
BMEI1180	NC_003317.1	1224102	1225073	-	1.57089	2.02474	1.76542	1.84492	2.33111	2.18997	0.818832
BMEI1181	NC_003317.1	1225321	1226361	-	8.31743	8.93255	9.08433	8.51151	8.29826	8.38565	8.49468
BMEI1182	NC_003317.1	1226479	1227036	-	8.26235	8.29792	8.74933	8.42697	8.32557	8.51423	8.36099
BMEI1183	NC_003317.1	1227156	1227710	-	8.01356	8.21172	8.62555	8.29146	8.05606	8.51414	8.40209
BMEI1184	NC_003317.1	1227815	1228318	+	6.48804	6.23531	7.50303	7.4592	6.97908	6.89239	7.27416
BMEI1185	NC_003317.1	1228390	1230540	-	6.56786	6.74666	7.52232	7.514	7.14861	7.0719	7.15667
BMEI1186	NC_003317.1	1230997	1231512	-	6.70686	7.17099	7.34197	7.05128	6.87696	6.74742	6.77681
BMEI1187	NC_003317.1	1231518	1231991	-	8.93488	9.67257	9.51574	8.80698	8.60749	8.80347	8.46961
BMEI1188	NC_003317.1	1232074	1232685	-	7.32577	7.9094	9.0027	10.4288	10.3684	9.66153	7.90411
BMEI1189	NC_003317.1	1232682	1233803	-	7.77888	8.09568	9.61547	11.0787	11.0899	10.281	8.49748
BMEI1190	NC_003317.1	1233805	1234281	-	7.52069	7.93923	8.90787	10.259	10.1985	9.40182	7.87922
BMEI1191	NC_003317.1	1234538	1235404	-	1.15085	2.4527	2.93035	1.68791	1.17411	1.3549	1.56872
BMEI1192	NC_003317.1	1235101	1235853	-	0.202227	1.07112	2.54876	1.89129	0.225486	0.55828	1.7721
BMEI1193	NC_003317.1	1236084	1237286	-	1.26328	0.980167	1.45781	0.800342	0.701574	-0.117634	1.09619
BMEI1194	NC_003317.1	1237747	1238346	-	0.529914	0.398806	2.46142	1.21898	1.70518	1.88597	0.362822
BMEI1195	NC_003317.1	1238577	1239005	-	1.0139	0.882791	2.36044	0.702967	1.03716	2.36995	0.998811
BMEI1196	NC_003317.1	1239025	1240074	-	6.79343	7.16888	7.21884	6.64045	6.74331	6.8468	6.64999
BMEI1197	NC_003317.1	1240242	1241279	+	6.13907	6.57382	6.49507	6.20957	6.37384	6.20372	6.64292
BMEI1198	NC_003317.1	1241456	1241896	+	5.58553	5.09092	5.78007	6.18673	5.39729	5.13751	5.60287
BMEI1199	NC_003317.1	1242017	1242766	+	4.94495	5.07688	5.55452	5.25461	5.08369	4.56404	5.61916
BMEI1200	NC_003317.1	1242945	1245272	-	6.92062	7.05746	7.34246	7.10528	6.84188	6.90145	7.23825
BMEI1201	NC_003317.1	1245741	1246853	+	6.94024	6.9912	7.29792	6.93489	6.85815	7.11349	6.98973
BMEI1202	NC_003317.1	1246894	1248681	-	7.28153	7.64367	8.0988	8.33716	8.35628	8.12123	8.05845
BMEI1203	NC_003317.1	1248908	1250065	+	7.0462	7.31439	6.91654	9.52541	9.65744	9.24798	9.13798
BMEI1204	NC_003317.1	1250187	1251725	-	6.10432	6.42355	6.25896	8.1797	8.30622	7.81241	7.73707
BMEI1205	NC_003317.1	1251722	1254073	-	6.67685	6.98254	7.23652	7.149	6.99642	6.89811	6.76797
BMEI1206	NC_003317.1	1254248	1254502	+	6.3087	6.9552	5.69588	6.03841	6.0271	4.92779	6.55665
BMEI1207	NC_003317.1	1254550	1255737	+	3.28138	2.22066	0.890952	2.69291	2.0416	2.48543	2.98876
BMEI1208	NC_003317.1	1255785	1256594	-	4.15585	2.96585	2.02846	3.24545	2.27222	2.45301	3.40379
BMEI1209	NC_003317.1	1256615	1257646	-	4.29183	2.78632	-0.0579591	2.7585	2.2447	2.68852	2.31738
BMEI1210	NC_003317.1	1257774	1258967	-	4.333	3.10648	2.88368	3.54814	2.51976	2.21513	3.42895
BMEI1211	NC_003317.1	1259264	1260295	-	7.46175	7.54714	7.84893	7.41385	7.34903	7.35149	7.67493
BMEI1212	NC_003317.1	1260750	1261457	-	6.63295	6.53506	6.61495	6.24698	6.42059	6.20177	6.32043
BMEI1213	NC_003317.1	1261569	1262897	+	8.42639	8.56665	8.89907	8.44889	8.28579	8.38971	8.51472
BMEI1214	NC_003317.1	1263121	1263390	+	6.83392	7.87274	7.86135	7.30172	6.44214	7.03797	7.19039
BMEI1215	NC_003317.1	1263562	1264062	+	6.61449	7.61315	7.52892	6.93857	6.94261	6.84656	7.34483
BMEI1216	NC_003317.1	1264446	1264982	-	8.93471	9.26275	9.09719	8.81365	8.79595	8.92865	9.22945
BMEI1217	NC_003317.1	1265413	1266816	-	7.56915	8.27296	8.53259	8.20436	8.14045	7.94023	8.33544
BMEI1218	NC_003317.1	1267240	1268547	-	8.92391	9.44566	9.21769	8.67208	8.55239	8.89607	8.78496
BMEI1219	NC_003317.1	1268794	1268985	+	7.53523	7.62763	6.76824	6.76973	6.67096	6.23026	7.36813
BMEI1220	NC_003317.1	1269023	1270039	-	9.92766	9.72366	9.59292	9.51027	9.33406	9.66578	9.80747
BMEI1221	NC_003317.1	1270857	1271243	-	7.72394	7.31684	7.7379	7.67179	7.78075	7.35149	7.84789
BMEI1222	NC_003317.1	1271273	1271833	-	8.1452	7.80865	8.12316	8.09073	8.13306	7.7244	8.28421
BMEI1223	NC_003317.1	1271799	1273760	-	8.5744	8.92074	8.98734	8.40602	8.49772	8.391	8.75244
BMEI1224	NC_003317.1	1273913	1274464	-	7.768	8.58519	7.89156	7.51919	7.67096	7.27305	7.86394
BMEI1225	NC_003317.1	1275189	1275608	+	1.04449	3.49834	1.23902	2.31852	1.06775	1.24854	0.877396
BMEI1226	NC_003317.1	1275696	1276427	+	0.243033	-0.0400778	0.437568	-0.219902	0.266292	0.447083	0.0759413
BMEI1227	NC_003317.1	1276402	1277937	+	-0.674227	-0.957337	-0.631694	-1.13716	-0.80297	-0.470176	-0.993321
BMEI1228	NC_003317.1	1277934	1278479	+	0.665975	0.534868	0.860511	0.20304	0.689235	0.870026	0.498884
BMEI1229	NC_003317.1	1278804	1279415	+	0.501345	0.218234	0.69588	0.0384097	0.524604	0.705395	0.334253
BMEI1230	NC_003317.1	1279636	1280220	-	0.718443	0.283329	0.760975	0.103505	0.589699	0.770491	0.399348
BMEIt32	NC_003317.1	1280618	1280694	-	3.49195	3.20884	3.68648	3.02901	3.51521	3.696	3.32485
BMEI1231	NC_003317.1	1280792	1281097	-	1.50134	1.37024	1.69588	1.03841	1.5246	1.7054	1.33425
BMEIt33	NC_003317.1	1281256	1281332	-	3.49195	3.20884	3.68648	3.02901	3.51521	3.696	3.32485
BMEI1232	NC_003317.1	1281631	1282257	+	7.23312	7.39059	7.65844	7.29503	7.01671	6.62982	7.35821
BMEI1233	NC_003317.1	1282306	1283325	+	8.72374	9.22573	9.27079	9.9523	9.91692	9.68458	9.74506
BMEI1234	NC_003317.1	1283734	1283952	-	8.83639	8.88626	9.6614	11.076	11.1871	10.8319	10.6306
BMEI1235	NC_003317.1	1284003	1284728	+	8.9538	9.10964	9.7888	11.1239	11.2099	10.9696	10.7663
BMEI1236	NC_003317.1	1284888	1285586	+	7.57011	7.72537	8.40432	9.57419	9.67714	9.42386	9.30292
BMEI1237	NC_003317.1	1285583	1286452	-	6.86011	7.33849	7.54007	8.05797	7.8486	7.92734	7.56374
BMEI1238	NC_003317.1	1286449	1287144	-	5.55525	6.25077	6.56922	6.81221	6.86609	6.64912	6.5861
BMEI1239	NC_003317.1	1287184	1288332	-	3.55193	3.26882	1.52407	1.28164	2.08976	0.948623	2.89941
BMEI1240	NC_003317.1	1288822	1289901	+	3.53436	2.55081	-0.123548	-0.781018	-0.14282	0.0379708	1.25179
BMEI1241	NC_003317.1	1289898	1290515	+	3.63927	2.35616	0.681805	0.176338	0.510529	0.843324	1.47218
BMEI1242	NC_003317.1	1290727	1291215	+	4.67748	3.50129	1.17158	1.51411	0.848302	2.1811	0.809954
BMEI1243	NC_003317.1	1291442	1293568	-	7.26127	7.44339	8.10323	8.75843	8.70435	8.59546	8.56862
BMEI1244	NC_003317.1	1293646	1294491	-	7.74846	7.42667	8.03181	10.1827	10.2332	10.1233	10.1172
BMEI1245	NC_003317.1	1294611	1295519	+	7.56642	7.30728	8.10368	10.1442	10.2118	10.0382	9.98294
BMEI1246	NC_003317.1	1295455	1296072	+	6.97912	7.01437	7.53425	9.34626	9.38363	9.27378	9.11243
BMEI1247	NC_003317.1	1296097	1296774	+	7.77238	8.35177	8.32218	8.28106	8.24995	8.38912	8.23937
BMEI1248	NC_003317.1	1296829	1297428	+	7.17377	7.76513	7.73443	7.72678	7.56316	7.37782	7.55922
BMEI1249	NC_003317.1	1297525	1298166	-	8.60667	7.18384	7.20511	6.76523	6.44046	6.85445	6.684
BMEI1250	NC_003317.1	1298478	1299323	+	9.08709	7.74231	7.72949	7.39571	7.1043	7.21045	7.19904
BMEI1251	NC_003317.1	1299323	1301380	+	5.13253	3.79052	4.49056	5.41805	5.07672	4.42969	4.8659
BMEI1252	NC_003317.1	1301499	1302083	+	7.70713	8.29952	8.42077	8.0303	7.87099	8.08236	8.15126
BMEI1253	NC_003317.1	1302088	1302345	+	9.22144	9.82585	10.0248	9.52933	9.30647	9.61135	9.62116
BMEI1254	NC_003317.1	1302347	1302838	+	9.00714	9.55547	9.8632	9.27016	9.18131	9.48061	9.40104
BMEI1255	NC_003317.1	1303119	1303877	+	8.72216	9.09859	9.43213	8.67426	8.34332	8.57474	8.63921
BMEI1256	NC_003317.1	1303986	1304408	-	8.08104	8.51782	8.80702	7.85257	7.53141	7.94486	7.94987
BMEI1257	NC_003317.1	1304637	1305149	+	8.14633	8.3797	8.37858	8.13149	8.2975	8.48701	8.28772
BMEI1258	NC_003317.1	1305153	1307093	+	9.80673	6.81357	6.10155	6.59668	6.32429	6.50509	6.45768
BMEI1259	NC_003317.1	1307153	1307716	-	6.01911	4.81	5.66616	6.08961	6.11637	5.43467	5.46207
BMEI1260	NC_003317.1	1307716	1308213	-	6.5357	5.75509	6.18966	6.80973	6.52858	5.96214	5.9931
BMEI1261	NC_003317.1	1308237	1309694	-	5.74081	5.20531	5.32342	6.19541	6.02413	5.48765	5.77303
BMEI1262	NC_003317.1	1310138	1311346	+	3.47849	3.29492	3.0356	2.66763	3.50175	2.68254	3.08901
BMEI1263	NC_003317.1	1311343	1312431	+	1.82195	2.34619	2.82384	2.68094	3.93267	2.34793	3.3553
BMEI1264	NC_003317.1	1312437	1314830	+	6.32939	7.31231	7.07974	6.55798	6.54168	6.29897	6.73276
BMEI1265	NC_003317.1	1315161	1316114	+	4.53645	2.31474	4.20743	4.94227	4.73659	4.38687	4.8458
BMEI1266	NC_003317.1	1315999	1317210	+	3.83749	2.70638	3.76899	4.72819	4.64502	3.87161	4.6704
BMEI1267	NC_003317.1	1317207	1318037	+	3.21203	3.25085	3.7285	3.65599	4.48322	2.73801	4.29287
BMEI1268	NC_003317.1	1318105	1319523	-	2.02504	-0.995037	0.634612	-0.0228582	1.0483	-0.507876	-0.879018
BMEI1269	NC_003317.1	1319971	1320915	-	0.0265653	-0.408548	0.0690975	-0.588373	-0.102178	0.0786129	-0.292529
BMEI1270	NC_003317.1	1321139	1322770	-	-0.913693	-1.1968	-0.719157	-1.37663	-0.890433	-0.709642	-1.08078
BMEI1271	NC_003317.1	1322752	1323057	-	1.50134	1.21823	1.69588	1.03841	1.5246	1.7054	1.33425
BMEI1272	NC_003317.1	1323039	1324559	-	-0.812072	-1.09518	-0.617537	-1.27501	-0.788812	-0.608021	-0.979163
BMEI1273	NC_003317.1	1324706	1324921	+	2.00385	1.72073	2.19838	1.54091	2.0271	2.2079	1.83675
BMEI1274	NC_003317.1	1325070	1325684	-	0.49429	0.211179	0.688825	0.183358	0.517549	0.698341	0.327199
BMEI1275	NC_003317.1	1325739	1326518	-	0.303405	-0.131708	0.345938	-0.311533	0.174662	0.355453	-0.0156891
BMEI1276	NC_003317.1	1326688	1327047	+	2.41888	0.983769	1.46141	0.803944	1.29014	1.47093	1.09979
BMEI1277	NC_003317.1	1327175	1327510	+	1.36642	2.23531	1.56095	1.05548	1.38967	1.57047	1.19932
BMEI1278	NC_003317.1	1327583	1328266	-	6.70234	6.35952	7.11368	6.6738	6.62467	6.65113	6.71811
BMEI1279	NC_003317.1	1327676	1327933	+	2.89951	2.6164	3.09404	3.43657	1.92277	2.10356	2.73242
BMEI1280	NC_003317.1	1327982	1328746	+	7.8628	7.76941	8.58124	8.23043	7.90157	8.05903	8.08319
BMEI1281	NC_003317.1	1328795	1330231	-	6.79693	6.81826	7.59942	7.46278	7.05248	7.2698	7.43968
BMEI1282	NC_003317.1	1330215	1331078	+	5.58211	5.42733	6.35038	6.84266	6.32885	6.16725	6.32861
BMEI1283	NC_003317.1	1331078	1331698	+	5.43964	5.90376	6.35038	6.61229	6.04786	5.79053	6.48756
BMEI1284	NC_003317.1	1331695	1332204	+	6.79903	7.21823	7.65008	7.45345	7.12947	7.44236	7.54371
BMEI1285	NC_003317.1	1332182	1332925	-	7.97149	8.35056	8.78043	8.4785	8.25282	8.50637	8.61388
BMEI1286	NC_003317.1	1332952	1333887	-	6.84773	7.28864	7.7895	7.38479	7.17216	7.25565	7.25698
BMEI1287	NC_003317.1	1334032	1334769	-	6.63119	6.68511	7.49666	6.92032	6.5358	6.67477	6.62556
BMEI1288	NC_003317.1	1334738	1335574	-	6.26774	5.80118	6.87192	6.88846	6.76407	6.57563	6.54235
BMEI1289	NC_003317.1	1335631	1336035	-	6.57088	6.1753	6.83581	6.89455	6.76407	6.4974	6.63645
BMEI1290	NC_003317.1	1336032	1336604	-	5.99627	5.95709	6.52784	6.43516	6.26346	6.12232	6.60362
BMEI1291	NC_003317.1	1336657	1337559	-	5.48447	5.89651	6.49614	6.70603	6.3822	5.61813	6.52498
BMEI1292	NC_003317.1	1337748	1338959	+	6.17536	6.37314	6.65651	6.75152	6.8201	6.47153	6.56656
BMEI1293	NC_003317.1	1339143	1340477	-	6.85903	6.62871	7.47753	8.16321	8.03115	7.70371	7.91944
BMEI1294	NC_003317.1	1340858	1341613	-	7.44653	7.82693	7.43785	7.25188	6.98646	6.70229	7.14719
BMEI1295	NC_003317.1	1341773	1342351	-	9.0371	8.25111	5.45141	5.55578	6.0785	6.58122	6.71597
BMEI1296	NC_003317.1	1342359	1344641	-	9.55411	8.82626	6.19648	6.27977	6.62903	7.24809	7.46957
BMEI1297	NC_003317.1	1344852	1345253	-	6.81427	6.83455	7.06893	7.4406	7.0903	6.95559	7.11496
BMEI1298	NC_003317.1	1345650	1346225	+	7.1502	7.21259	7.08509	7.47755	7.12162	7.01095	7.21758
BMEI1299	NC_003317.1	1346256	1346927	+	6.60588	6.71104	6.66715	6.6554	5.89923	6.11479	6.41742
BMEI1300	NC_003317.1	1347064	1347540	-	7.56748	8.0244	7.92167	7.33132	7.01343	7.32547	6.99555
BMEI1301	NC_003317.1	1347631	1348554	-	2.64395	2.77588	3.71295	4.68351	3.08225	4.07039	3.35133
BMEI1302	NC_003317.1	1348988	1351045	+	3.36314	3.20556	3.95622	4.19566	3.73432	4.23704	4.32158
BMEI1303	NC_003317.1	1351108	1351473	-	4.71696	5.75578	5.58957	6.10203	5.66622	5.68655	5.92838
BMEI1304	NC_003317.1	1352081	1352722	-	5.86971	6.08256	6.06424	6.5971	6.38893	6.28021	6.50468
BMEI1305	NC_003317.1	1352866	1353993	-	7.926	7.90593	8.21365	7.8041	7.45266	7.49094	8.03454
BMEIt34	NC_003317.1	1354525	1354615	+	7.40294	7.82027	7.8454	7.02747	7.23356	6.77692	6.82081
BMEI1306	NC_003317.1	1354796	1355899	+	9.89761	10.2256	10.5427	9.77911	9.70199	9.88584	10.0253
BMEI1307	NC_003317.1	1356177	1357103	+	9.68912	9.95111	9.8927	9.48468	9.5122	9.66987	9.48154
BMEI1308	NC_003317.1	1357385	1358035	+	9.07597	9.71156	9.64445	9.06707	9.14972	9.25209	9.37154
BMEI1309	NC_003317.1	1357975	1358598	+	7.17992	8.07014	7.79715	7.41979	7.23356	7.20442	7.51352
BMEI1310	NC_003317.1	1358571	1358990	+	7.60588	8.38099	8.37971	7.8833	7.62914	7.46663	7.7159
BMEI1311	NC_003317.1	1359035	1359535	-	7.48123	7.98987	8.30653	7.55595	7.67957	7.33594	7.62047
BMEI1312	NC_003317.1	1360460	1361113	+	3.55759	4.08183	3.07405	4.61822	4.75077	3.3466	4.3905
BMEI1313	NC_003317.1	1361173	1361430	-	3.89951	3.93833	2.09404	3.7585	3.92277	4.10356	3.31738
BMEI1314	NC_003317.1	1361700	1361939	+	4.00385	3.3057	3.78334	4.12587	4.34903	4.2079	3.83675
BMEI1315	NC_003317.1	1361960	1362283	+	3.89281	4.09513	4.93535	3.91531	4.4015	3.77494	4.57372
BMEI1316	NC_003317.1	1362342	1363052	-	3.43703	3.73888	4.091	3.78145	4.16073	3.81101	4.3574
BMEI1317	NC_003317.1	1363130	1363426	-	2.69642	3.73523	2.89095	2.81844	1.71968	1.90047	3.11429
BMEI1318	NC_003317.1	1363619	1365121	+	2.35711	1.39592	1.55164	2.89417	2.96533	2.88309	3.27748
BMEI1319	NC_003317.1	1365472	1366242	+	0.320149	0.0370381	0.362681	0.857214	2.34341	2.5242	2.15306
BMEI1320	NC_003317.1	1366357	1368048	-	5.72538	6.41881	6.84836	6.13268	6.1043	6.21045	5.97333
BMEI1321	NC_003317.1	1368437	1369309	+	7.02354	7.2501	7.81117	7.67232	7.63989	7.44298	7.42502
BMEI1322	NC_003317.1	1369471	1370727	+	7.87706	8.17106	8.65499	8.22349	8.23442	8.22416	8.36076
BMEI1323	NC_003317.1	1370732	1371691	-	7.7654	8.37537	8.4127	8.11077	8.09319	8.11479	8.06557
BMEI1324	NC_003317.1	1371917	1374568	+	6.93875	6.817	7.45008	7.50956	7.11188	7.2733	7.29262
BMEI1325	NC_003317.1	1374959	1377310	+	5.36928	2.59788	3.07552	2.41805	2.73432	2.72247	2.63144
BMEI1326	NC_003317.1	1377527	1379692	+	7.21794	7.19066	7.30522	7.00361	7.28363	6.69218	6.96661
BMEI1327	NC_003317.1	1379737	1382553	-	7.18888	7.49411	7.83515	7.55391	7.45989	7.34484	7.53873
BMEI1328	NC_003317.1	1382811	1384214	-	1.04037	-0.827702	-0.502059	-1.00753	-0.521332	-0.492544	1.28832
BMEI1329	NC_003317.1	1384214	1384921	-	0.44313	0.16002	0.485662	-0.0198049	0.314387	0.495178	0.124036
BMEI1330	NC_003317.1	1385015	1386556	-	-0.831854	0.0370381	-0.637319	-1.29479	-0.656592	-0.627804	0.73802
BMEI1331	NC_003317.1	1386698	1387174	-	0.860887	0.577777	1.05542	0.397952	0.884147	1.06494	0.693796
BMEI1332	NC_003317.1	1387171	1389162	-	4.95073	4.62182	4.35472	3.7732	4.14392	3.73975	4.591
BMEI1333	NC_003317.1	1389182	1389679	-	4.65117	2.25259	0.993266	0.335796	0.973993	2.73975	3.10557
BMEI1334	NC_003317.1	1389676	1390815	-	4.75592	2.79474	-0.20155	1.29298	1.77918	2.2819	1.58883
BMEI1335	NC_003317.1	1390916	1391311	-	4.28138	2.58323	1.32391	0.818444	1.15264	3.48543	2.69925
BMEI1336	NC_003317.1	1391462	1392772	-	5.13925	4.62873	4.14114	4.33928	3.57754	4.08026	3.97215
BMEI1337	NC_003317.1	1392847	1393536	-	8.10964	5.10406	5.58171	5.5092	4.82547	5.43922	5.12055
BMEI1338	NC_003317.1	1393615	1393914	-	8.05696	4.98377	4.46141	4.80394	5.0271	4.69332	4.51483
BMEI1339	NC_003317.1	1394073	1394384	-	7.87326	4.66415	5.1418	5.24986	5.10802	4.82938	4.62817
BMEI1340	NC_003317.1	1394344	1395399	-	7.60105	4.16819	4.64584	4.72533	4.69696	4.39232	4.65345
BMEI1341	NC_003317.1	1395389	1398118	-	9.10153	6.66002	6.96205	7.06929	6.5023	6.83965	6.99784
BMEI1342	NC_003317.1	1398212	1398646	-	7.66943	7.32218	2.92536	5.77039	6.45453	7.02234	7.20759
BMEI1343	NC_003317.1	1398643	1399518	-	7.20204	7.23654	3.65241	5.99494	6.55153	7.2942	7.45267
BMEI1344	NC_003317.1	1399515	1400147	-	7.52354	7.22845	3.60656	6.04863	6.79786	7.52297	7.6664
BMEI1345	NC_003317.1	1400150	1400719	-	7.21535	7.0274	2.95045	5.78484	6.23861	6.86686	7.33029
BMEI1346	NC_003317.1	1400914	1401255	-	7.85044	8.6444	8.68742	8.3698	7.7256	8.03678	8.57372
BMEI1347	NC_003317.1	1401252	1401665	-	6.80221	7.34353	7.8041	7.27788	6.85522	6.91315	7.35394
BMEI1348	NC_003317.1	1401716	1402093	-	7.57731	7.68009	8.00246	8.12396	7.34903	7.61863	8.07622
BMEI1349	NC_003317.1	1402090	1403283	-	8.02454	8.31893	6.91711	9.99108	10.2525	10.0199	10.2985
BMEI1350	NC_003317.1	1403315	1404607	-	7.92296	8.1829	6.72296	9.90733	10.1337	9.96934	10.2643
BMEI1351	NC_003317.1	1405383	1407539	+	6.85273	5.19667	5.64517	5.89655	5.58711	5.2298	6.06115
BMEI1352	NC_003317.1	1407576	1408157	+	4.04779	3.2501	3.72775	4.58485	3.07105	4.09984	4.72869
BMEI1353	NC_003317.1	1408339	1408692	+	5.02809	4.16002	4.80759	5.62405	4.92582	5.10661	5.08339
BMEI1354	NC_003317.1	1408890	1409948	+	3.56269	3.90107	3.75722	4.72124	3.7924	4.52573	4.15459
BMEI1355	NC_003317.1	1409959	1410306	-	3.05275	2.76964	3.66233	4.91175	4.07601	3.67184	4.62263
BMEI1356	NC_003317.1	1410320	1411219	-	7.19499	8.15369	8.38952	7.9378	7.6516	7.52982	7.76907
BMEI1357	NC_003317.1	1411263	1412570	-	8.01292	8.4419	8.88655	8.41658	8.29166	8.38369	8.54278
BMEI1358	NC_003317.1	1413383	1413847	+	7.31644	7.07032	7.70362	8.09451	7.65787	7.29809	7.22241
BMEI1359	NC_003317.1	1413885	1414352	+	7.88586	7.75726	8.57476	8.56043	8.20318	8.05178	7.86196
BMEI1360	NC_003317.1	1414393	1415709	-	7.35505	7.36262	6.79751	8.7394	8.8354	8.59724	9.20078
BMEI1361	NC_003317.1	1415843	1416616	-	7.34797	7.29822	5.20952	8.95752	9.19579	8.91091	9.59454
BMEI1362	NC_003317.1	1416613	1416969	-	7.89039	7.7917	5.62549	9.67538	9.83359	9.618	10.2411
BMEI1363	NC_003317.1	1417250	1417561	+	8.11719	8.02872	5.98979	9.57603	9.85805	9.59093	10.2943
BMEI1364	NC_003317.1	1417769	1418254	-	8.40377	8.66282	8.47508	8.36848	8.43545	8.61624	8.61973
BMEI1365	NC_003317.1	1418770	1420878	+	7.86557	8.18891	8.44879	8.17199	7.886	8.00318	8.2091
BMEI1366	NC_003317.1	1420945	1421331	+	7.77398	8.33522	8.8754	8.109	8.01023	8.02639	7.83395
BMEI1367	NC_003317.1	1421503	1422234	-	7.2654	7.35033	7.89335	7.49434	7.06215	7.66518	7.8573
BMEI1368	NC_003317.1	1422325	1423083	+	7.5326	7.5191	8.20974	7.91876	7.54595	8.02256	8.07051
BMEI1369	NC_003317.1	1423361	1423996	+	8.08971	7.84612	8.35463	7.41104	7.57531	7.50234	7.65958
BMEI1370	NC_003317.1	1424194	1425705	-	8.61762	8.96474	8.94817	8.41694	8.23903	8.13374	8.70692
BMEI1371	NC_003317.1	1425969	1426403	+	6.50342	6.61764	7.53022	7.51582	7.21352	7.18281	7.02317
BMEI1372	NC_003317.1	1426460	1427704	-	7.04666	6.60308	7.13622	6.95377	6.89047	6.76359	6.87111
BMEI1373	NC_003317.1	1427755	1428432	-	8.73441	4.86634	5.34399	5.68652	5.57325	5.03157	5.73082
BMEI1374	NC_003317.1	1428588	1429580	+	9.07921	5.13141	5.76433	6.01571	5.75971	5.40706	6.32715
BMEI1375	NC_003317.1	1429641	1429871	+	7.70284	4.0978	4.83849	4.76598	5.08225	4.26304	5.35133
BMEI1376	NC_003317.1	1429868	1430257	+	8.03133	8.42117	8.61688	8.26674	8.18465	7.99931	8.2024
BMEI1377	NC_003317.1	1430254	1430724	-	8.00843	8.46914	8.79554	8.49896	7.97328	8.37475	8.25638
BMEI1378	NC_003317.1	1430769	1431791	-	6.08207	6.52385	6.56611	5.97277	6.18333	6.04693	5.93488
BMEI1379	NC_003317.1	1431982	1432578	+	0.689149	0.406038	0.731681	0.0742104	0.560405	0.893199	0.522057
BMEI1380	NC_003317.1	1432575	1434263	+	-0.963221	-1.09433	-0.768685	-0.274153	-0.939961	-0.607167	-1.13031
BMEI1381	NC_003317.1	1433816	1434229	+	1.06525	0.782135	1.25978	0.754314	1.08851	1.4213	0.898154
BMEI1382	NC_003317.1	1434415	1435878	+	-0.604964	-1.04008	-0.562432	-1.0679	-0.733708	-0.552917	-0.772056
BMEI1383	NC_003317.1	1436447	1436986	+	0.681917	0.55081	0.876452	0.218982	0.705176	0.885968	1.66683
BMEI1384	NC_003317.1	1436968	1437411	+	0.964317	1.83321	1.15885	0.653385	0.987576	1.16837	1.94923
BMEI1385	NC_003317.1	1437673	1438704	+	6.86529	7.33064	7.3035	6.86284	7.13222	6.62712	7.09874
BMEI1386	NC_003317.1	1438737	1440188	+	10.1237	10.7139	10.7461	11.2535	11.3048	11.1922	11.2917
BMEI1387	NC_003317.1	1440235	1441542	+	7.62905	7.738	8.21973	8.03129	7.72551	7.70415	7.81676
BMEI1388	NC_003317.1	1441584	1442756	-	6.96268	7.32038	7.25801	7.06559	6.8041	6.66027	7.19871
BMEI1389	NC_003317.1	1442764	1443816	-	5.45541	5.63173	6.60414	6.58742	6.35314	6.44954	6.43128
BMEI1390	NC_003317.1	1443874	1444800	-	5.26376	5.83729	6.27121	6.67884	6.3995	6.44819	6.55964
BMEI1391	NC_003317.1	1444915	1445940	-	6.53728	6.82448	7.07974	6.87125	6.28873	6.4339	6.81764
BMEI1392	NC_003317.1	1445937	1447505	-	7.09601	7.39137	7.6844	7.58036	7.21923	7.42989	7.6594
BMEI1393	NC_003317.1	1448164	1449297	-	8.7119	9.35233	8.99149	8.44525	8.45922	8.57491	8.70758
BMEI1394	NC_003317.1	1449356	1450519	-	7.73709	7.97413	7.8804	7.69338	7.58201	7.51487	7.83023
BMEI1395	NC_003317.1	1450561	1451985	-	7.47838	7.12816	7.52939	7.36337	7.22543	7.06431	7.31675
BMEI1396	NC_003317.1	1452056	1453429	-	9.02185	9.35701	9.1968	8.8213	8.49567	8.60948	8.8567
BMEI1397	NC_003317.1	1453577	1453930	-	9.73315	10.2633	10.169	9.55005	9.28017	9.55407	9.62919
BMEI1398	NC_003317.1	1454236	1454652	-	8.35658	8.46288	8.7233	8.66276	8.21878	8.37667	8.6322
BMEI1399	NC_003317.1	1454571	1454879	-	8.33971	8.53607	8.69179	8.74619	8.37678	8.57124	8.75758
BMEI1400	NC_003317.1	1454723	1454998	-	8.32577	8.44984	8.53591	8.56809	8.41043	8.43253	8.6238
BMEI1401	NC_003317.1	1455163	1455717	+	9.19953	9.69616	9.72702	8.94984	8.70029	8.78635	8.79221
BMEI1402	NC_003317.1	1455807	1456247	-	10.1732	10.6062	10.6913	9.78729	9.60057	9.49002	9.59201
BMEI1403	NC_003317.1	1456244	1456612	-	8.76696	9.44888	8.93535	8.60682	8.30134	8.1419	8.73973
BMEI1404	NC_003317.1	1456670	1457788	-	9.47623	9.99349	9.56224	9.15743	9.01545	8.96407	9.27743
BMEI1405	NC_003317.1	1457919	1458158	-	10.6868	10.8397	10.7337	10.2688	9.96962	10.1327	10.551
BMEI1406	NC_003317.1	1458274	1458552	-	4.95654	4.96294	4.98115	4.32368	4.1318	4.31259	4.78945
BMEI1407	NC_003317.1	1458549	1458917	-	1.23126	0.948145	1.42579	0.768321	1.25452	1.43531	1.06416
BMEI1408	NC_003317.1	1458987	1459397	-	8.54062	8.94463	8.17716	8.21602	7.9375	7.67972	8.58421
BMEI1409	NC_003317.1	1459394	1459780	-	8.68959	9.08672	8.97669	8.38299	8.25667	7.94486	8.62319
BMEI1410	NC_003317.1	1459810	1460184	-	7.24263	7.41673	7.8583	7.6113	7.33744	7.47093	7.55045
BMEI1411	NC_003317.1	1460103	1460411	-	7.76856	7.74848	8.17366	8.02183	7.81228	8.05278	7.94791
BMEI1412	NC_003317.1	1460255	1460530	-	7.77949	7.66885	8.12603	7.84707	7.91293	8.05066	8.09455
BMEI1413	NC_003317.1	1461049	1462137	+	10.3484	10.7939	10.6127	9.90494	9.58499	9.9193	9.95292
BMEI1414	NC_003317.1	1462106	1463248	+	8.88912	9.43912	8.86552	8.57921	8.18901	8.22764	8.55658
BMEI1415	NC_003317.1	1463248	1464045	+	9.2984	9.94738	9.15503	9.04835	8.73254	8.71772	9.32257
BMEI1416	NC_003317.1	1464042	1464800	+	9.88194	10.3064	9.70473	9.43827	9.20524	9.24032	9.59354
BMEI1417	NC_003317.1	1464797	1465651	+	9.20987	9.62594	9.03083	8.7768	8.44688	8.49913	8.84621
BMEI1418	NC_003317.1	1465678	1466457	+	8.33131	8.38662	8.78334	8.26674	8.55067	8.40832	8.59575
BMEI1419	NC_003317.1	1466586	1466729	-	8.13313	7.91713	8.60777	7.86284	8.25592	8.11479	8.15868
BMEI1420	NC_003317.1	1466793	1467656	-	8.38467	8.57318	8.8016	8.12754	7.98646	8.1478	8.14863
BMEI1421	NC_003317.1	1467885	1468115	-	9.25866	9.35331	9.46298	8.79572	8.54168	8.89239	8.83441
BMEI1422	NC_003317.1	1468172	1468471	-	7.51481	7.64673	7.96392	7.89141	7.48654	7.88597	7.70465
BMEI1423	NC_003317.1	1468528	1469181	-	7.59101	7.93269	8.03753	8.31382	8.04028	8.48956	8.32714
BMEI1424	NC_003317.1	1468847	1469665	-	7.65928	8.06365	8.30407	8.4946	8.04418	8.48692	8.51714
BMEIt35	NC_003317.1	1469872	1469946	-	5.68192	5.72073	5.87645	5.80394	5.70518	5.47093	5.51483
BMEI1425	NC_003317.1	1469933	1470058	+	7.68834	7.8598	8.17239	7.92995	7.54168	7.66107	7.89565
BMEI1426	NC_003317.1	1470324	1471331	+	9.0524	9.3935	9.46784	9.15352	9.08084	9.00169	9.35508
BMEI1427	NC_003317.1	1471318	1473186	-	7.46054	7.50441	8.06059	7.58537	7.38336	7.62611	7.76434
BMEI1428	NC_003317.1	1473723	1474559	-	3.78661	3.61898	4.09663	4.26228	3.03227	4.31259	4.35649
BMEI1429	NC_003317.1	1474630	1475001	-	3.95654	4.25839	3.56611	4.23057	3.71676	3.89756	4.01184
BMEI1430	NC_003317.1	1474998	1475507	-	3.50134	2.9552	3.43285	3.91288	3.93964	3.7054	4.20872
BMEI1431	NC_003317.1	1475643	1476242	-	3.48927	3.20616	3.19838	4.21898	3.51253	3.2079	3.51483
BMEI1432	NC_003317.1	1476428	1477348	+	3.52311	2.58792	0.258214	-0.399257	1.08694	1.26773	-0.103413
BMEI1433	NC_003317.1	1477349	1478137	-	2.60878	1.00374	0.329387	-0.176081	0.158111	2.07587	0.119763
BMEI1434	NC_003317.1	1478446	1478895	+	2.09695	1.81384	1.13949	0.482016	0.968211	1.30101	0.929863
BMEI1435	NC_003317.1	1479098	1479847	-	2.68192	1.66184	0.402521	-0.254949	0.383248	2.149	1.77786
BMEI1436	NC_003317.1	1480130	1482922	-	6.74854	7.4608	7.42916	6.91906	6.82179	7.04223	7.12577
BMEI1437	NC_003317.1	1483033	1483398	+	6.68044	6.86681	7.20428	7.12193	6.91015	7.05852	7.29403
BMEI1438	NC_003317.1	1483508	1484413	-	7.38199	7.7758	7.84415	7.60171	7.35856	7.57682	7.84509
BMEI1439	NC_003317.1	1484424	1487888	-	8.82009	9.24348	10.3732	11.1727	11.0757	10.8334	10.4916
BMEI1440	NC_003317.1	1487961	1488614	-	5.01702	5.08183	0.752124	4.48697	4.3882	4.76164	5.97546
BMEI1441	NC_003317.1	1488852	1489379	-	5.5102	5.97555	1.06088	4.3103	4.79649	5.31832	5.86918
BMEI1442	NC_003317.1	1489602	1490729	+	5.83727	5.32096	1.96572	4.26245	4.92373	5.5602	5.97913
BMEI1443	NC_003317.1	1490726	1491343	+	5.63927	5.40056	0.681805	4.42427	4.91046	5.09125	6.11604
BMEI1444	NC_003317.1	1491426	1492637	-	8.19894	7.82324	8.15672	7.89113	7.73522	7.51547	7.78587
BMEI1445	NC_003317.1	1492935	1494602	+	8.94492	9.13804	8.37578	9.34567	9.63417	9.52723	9.55741
BMEI1446	NC_003317.1	1494663	1495436	+	0.314546	-0.120568	0.509081	0.851611	1.33781	1.5186	2.46938
BMEI1447	NC_003317.1	1495478	1495663	-	2.21957	1.93646	2.41411	1.75664	2.24283	2.42362	2.05248
BMEI1448	NC_003317.1	1495792	1497372	-	0.284114	2.46044	1.47865	2.28061	2.30737	1.48816	2.81746
BMEI1449	NC_003317.1	1497740	1498264	-	7.95138	8.2135	8.57689	7.98148	8.17395	8.1447	8.44894
BMEI1450	NC_003317.1	1498740	1500131	+	7.93947	8.4207	8.68747	8.37118	7.87043	8.28655	8.32861
BMEI1451	NC_003317.1	1500005	1501477	+	7.57107	7.91366	8.41678	8.28301	8.08893	7.96093	8.24977
BMEI1452	NC_003317.1	1501648	1502268	+	6.80221	7.30337	7.67231	7.75431	7.82547	7.49455	7.6451
BMEI1453	NC_003317.1	1502265	1505159	+	9.47411	7.12546	7.64758	7.92143	7.65623	7.85384	8.08822
BMEI1454	NC_003317.1	1505281	1505883	-	9.4528	9.42779	9.99338	10.1425	10.1918	10.2385	10.6083
BMEI1455	NC_003317.1	1506018	1506818	+	7.20759	7.65439	8.18071	7.64763	7.35443	7.27648	7.79842
BMEI1456	NC_003317.1	1506908	1507483	+	7.83884	8.29059	7.92403	7.75361	7.76407	7.21165	7.69266
BMEI1457	NC_003317.1	1507514	1507978	-	9.1318	7.14158	4.82915	5.63111	5.93089	5.89756	6.49727
BMEI1458	NC_003317.1	1507975	1508955	-	8.95277	7.03824	4.81102	5.36767	5.20534	5.56899	6.14539
BMEI1459	NC_003317.1	1508961	1510079	-	8.74274	6.91748	5.10656	5.76275	5.56089	5.68723	5.91943
BMEI1460	NC_003317.1	1510110	1510859	-	8.46328	8.87454	9.30272	8.96045	8.90288	9.06786	9.16444
BMEI1461	NC_003317.1	1510856	1511314	-	7.63824	8.16898	8.41267	8.19041	7.873	8.16725	8.07122
BMEI1462	NC_003317.1	1511353	1512297	-	8.65592	9.24529	9.43785	9.25363	9.09148	9.03152	9.09788
BMEI1463	NC_003317.1	1512440	1513153	-	7.9308	8.10204	8.56213	8.45586	8.43149	8.3561	8.52125
BMEI1464	NC_003317.1	1513250	1514197	-	8.13052	8.11392	8.67186	8.45084	8.35359	8.38592	8.56915
BMEI1465	NC_003317.1	1514425	1516083	-	10.3732	9.57268	8.46987	8.45733	8.38255	8.59611	8.91945
BMEI1466	NC_003317.1	1516221	1517183	-	6.96513	7.16744	8.39355	10.5044	10.4181	10.1619	9.60539
BMEI1467	NC_003317.1	1517539	1518135	+	7.06419	6.89789	8.58412	10.3439	10.3123	9.96734	9.56098
BMEI1468	NC_003317.1	1518276	1519688	+	7.62111	8.22107	8.75447	9.03718	8.81818	8.59568	8.67356
BMEI1469	NC_003317.1	1519715	1520377	-	7.86879	8.47393	8.82516	8.18868	7.89205	7.92183	8.31329
BMEI1470	NC_003317.1	1520386	1521330	-	3.83392	3.20289	4.12799	4.14859	4.21975	4.03797	4.1074
BMEI1471	NC_003317.1	1521469	1522707	-	1.63578	2.16002	2.41527	3.6964	3.11847	2.16175	3.27604
BMEI1472	NC_003317.1	1522726	1522944	+	2.13595	1.85284	3.33048	3.67301	2.15921	2.34	2.96886
BMEI1473	NC_003317.1	1522932	1524194	-	4.19306	4.32499	4.38759	4.75987	4.3318	4.456	4.61093
BMEI1474	NC_003317.1	1524251	1524514	-	8.07579	8.29748	8.32766	7.67019	8.05953	7.71425	7.849
BMEI1475	NC_003317.1	1524518	1524754	-	8.06639	8.26244	8.30399	7.74888	8.195	7.95396	8.00465
BMEI1476	NC_003317.1	1524769	1524993	+	9.00385	9.03301	9.11167	8.55288	8.72013	8.64086	8.77535
BMEI1477	NC_003317.1	1525028	1525765	-	8.5022	8.60397	8.76267	8.09525	8.50455	8.27381	8.58685
BMEI1478	NC_003317.1	1525835	1526779	-	2.61153	3.32842	5.61342	8.27099	8.43353	6.64001	2.44444
BMEI1479	NC_003317.1	1526801	1527160	+	1.41888	3.94313	6.07285	8.72413	9.012	7.1465	3.57372
BMEI1480	NC_003317.1	1527185	1527631	+	2.69157	3.14542	5.8861	8.53241	8.75192	6.77009	2.93951
BMEI1481	NC_003317.1	1527634	1527882	+	3.5357	1.66762	5.4672	8.46508	8.38339	6.24225	3.36861
BMEI1482	NC_003317.1	1528033	1529004	+	6.00829	6.63355	6.75031	7.78038	7.61651	6.78989	6.37342
BMEI1483	NC_003317.1	1529034	1529603	+	8.23973	8.89907	9.0326	8.30979	8.34903	8.54493	8.62775
BMEI1484	NC_003317.1	1529933	1531258	+	7.93875	8.11274	8.00387	8.01157	7.90986	7.78632	7.9818
BMEI1485	NC_003317.1	1531457	1532962	+	7.49889	7.22594	7.53745	7.75238	7.27231	7.02589	7.52253
BMEI1486	NC_003317.1	1532990	1534393	+	11.4764	10.3646	7.97187	7.7966	7.52306	7.99485	7.92131
BMEI1487	NC_003317.1	1534519	1535097	+	7.60368	7.98936	8.45141	8.13457	7.80097	7.92605	7.9671
BMEI1488	NC_003317.1	1535319	1536869	+	8.82548	8.04266	7.84614	7.53181	7.28338	7.23005	7.56251
BMEI1489	NC_003317.1	1536911	1537678	+	10.0639	8.09794	5.37829	5.56328	5.39343	5.81523	6.63441
BMEI1490	NC_003317.1	1537763	1538644	-	9.62395	7.60454	4.32064	4.83309	5.43476	5.23704	5.8659
BMEI1491	NC_003317.1	1538604	1539302	-	8.04655	8.61727	8.45702	7.85663	7.77947	7.30949	7.73744
BMEI1492	NC_003317.1	1539407	1541293	-	10.0076	7.82523	7.22902	7.42701	7.33752	7.53212	7.70726
BMEI1493	NC_003317.1	1541496	1542491	-	10.5376	7.83253	8.12826	7.49903	7.71546	7.41217	7.86579
BMEI1494	NC_003317.1	1542897	1543238	-	6.98474	7.35952	7.85734	7.97246	7.83807	7.52982	7.73518
BMEI1495	NC_003317.1	1543329	1543994	+	7.414	7.48665	8.04782	8.26318	8.18397	7.98334	8.17162
BMEI1496	NC_003317.1	1544098	1545345	-	9.70482	9.6517	6.41978	8.77527	8.95009	9.47504	9.97886
BMEI1497	NC_003317.1	1545342	1546103	-	10.699	10.6687	6.41427	9.68793	9.91685	10.5593	11.0092
BMEI1498	NC_003317.1	1546109	1548040	-	6.29864	6.49965	6.08421	6.65086	6.5495	6.28637	6.73466
BMEI1499	NC_003317.1	1548183	1549130	-	4.41431	4.43932	5.07451	7.11365	7.15378	6.45486	6.40949
BMEI1500	NC_003317.1	1549259	1549513	-	3.91638	3.9552	4.91827	6.97701	7.18757	6.51275	6.33425
BMEI1501	NC_003317.1	1549973	1550233	+	4.69018	4.18468	3.66233	7.41989	7.33235	6.67184	6.52309
BMEI1502	NC_003317.1	1550400	1550993	+	4.50377	3.73523	4.79784	7.05366	6.9095	6.3599	6.11429
BMEI1503	NC_003317.1	1551000	1551251	-	3.51842	3.97227	4.93535	7.05548	7.086	6.59694	6.28993
BMEI1504	NC_003317.1	1551259	1552272	-	5.67978	6.59598	6.88761	6.84566	6.57751	6.58838	6.70032
BMEI1505	NC_003317.1	1552425	1553540	-	6.26235	6.19	7.07918	6.88592	6.49637	6.54525	6.78945
BMEI1506	NC_003317.1	1553676	1554770	-	8.24447	8.43479	8.9801	8.77735	8.65106	8.83506	8.90902
BMEI1507	NC_003317.1	1555044	1555295	+	7.91074	8.30856	8.84224	8.81925	8.80221	8.45943	8.57372
BMEI1508	NC_003317.1	1555440	1556117	-	7.49428	7.42216	7.80865	8.03701	7.73831	7.54254	7.51841
BMEI1509	NC_003317.1	1556194	1556406	-	8.53358	8.8702	8.97047	8.59573	7.89973	8.44617	8.69544
BMEI1510	NC_003317.1	1556876	1557085	-	4.19649	4.72073	4.71295	5.64045	5.80471	5.2079	5.61436
BMEI1511	NC_003317.1	1557347	1557937	-	5.34758	5.00557	5.48322	6.02215	6.15325	5.66266	6.44352
BMEI1512	NC_003317.1	1558052	1558870	-	5.51842	4.80789	5.7851	6.17947	6.08917	6.21843	6.25575
BMEI1513	NC_003317.1	1559014	1559955	-	7.34404	7.41338	7.95361	7.56822	7.43812	7.58393	7.4263
BMEI1514	NC_003317.1	1560048	1560398	-	7.81296	7.95366	8.80982	8.3412	8.04852	8.31767	8.19521
BMEI1515	NC_003317.1	1560100	1560306	-	7.86111	8.0216	8.87122	8.41253	8.1474	8.3755	8.27898
BMEI1516	NC_003317.1	1560393	1560641	+	7.80872	8.25258	7.84571	7.67762	7.5887	7.15478	7.78364
BMEI1517	NC_003317.1	1560828	1561454	+	8.41283	8.36321	8.35211	8.09212	7.9178	7.94141	8.23922
BMEI1518	NC_003317.1	1561494	1562495	-	7.93642	8.13063	8.01925	7.60326	7.56524	7.15735	7.73498
BMEI1519	NC_003317.1	1562640	1563923	+	3.28475	1.3012	-0.373161	-0.878629	1.19253	0.788357	1.41721
BMEI1520	NC_003317.1	1563941	1565008	-	2.17197	-0.433071	-0.107428	-0.612895	-0.126701	-0.0979124	-0.317052
BMEI1521	NC_003317.1	1565404	1567182	+	2.11388	-1.16923	-0.843583	-1.50105	-0.862856	-0.682064	0.531756
BMEI1522	NC_003317.1	1567074	1567937	+	1.15585	-0.127262	0.198381	1.27788	0.179108	0.207896	0.988757
BMEI1523	NC_003317.1	1568080	1568643	-	5.62917	5.736	6.01011	6.39571	5.88191	5.67568	5.77402
BMEI1524	NC_003317.1	1568636	1568848	+	6.08292	6.53677	6.61849	6.99849	6.65872	6.38008	6.81629
BMEI1525	NC_003317.1	1568957	1569217	+	6.27515	6.35461	7.12176	6.58982	6.60653	6.61044	6.8032
BMEI1526	NC_003317.1	1569214	1569531	+	6.05729	6.01518	6.43624	6.83536	6.376	6.32547	6.51822
BMEI1527	NC_003317.1	1569569	1570981	-	5.96975	6.00857	6.53554	8.31865	8.39723	7.95402	7.48855
BMEI1528	NC_003317.1	1571007	1571978	-	5.91666	5.95074	6.85288	9.1487	9.36893	8.93817	8.19821
BMEI1529	NC_003317.1	1572111	1574453	-	7.24016	7.7212	8.20805	8.87846	9.06403	8.73282	8.48319
BMEI1530	NC_003317.1	1574450	1575400	-	8.46865	8.79772	9.10071	8.35216	8.24526	8.44549	8.57826
BMEI1531	NC_003317.1	1575528	1577309	-	7.03627	7.15926	7.69831	7.73067	7.79649	7.76672	7.95559
BMEI1532	NC_003317.1	1577697	1578785	-	-0.178053	-0.613166	-0.13552	-0.792991	-0.306796	-0.126005	-0.497147
BMEI1533	NC_003317.1	1578970	1579209	+	1.85184	1.56873	2.04638	1.38891	1.8751	2.05589	1.68475
BMEI1534	NC_003317.1	1579206	1579988	+	0.145864	-0.137246	0.3404	-0.317071	1.32113	0.349915	0.130776
BMEI1535	NC_003317.1	1580197	1582488	+	5.40656	5.54205	5.89708	6.36222	6.04773	6.10214	6.28861
BMEI1536	NC_003317.1	1582919	1583140	+	6.92367	7.50563	7.35525	7.26809	7.34903	7.32037	7.70412
BMEI1537	NC_003317.1	1583170	1584069	+	7.44568	8.06651	8.19236	8.04341	7.82065	8.23764	8.22907
BMEI1538	NC_003317.1	1584123	1584356	+	10.6216	7.86578	7.23491	7.06929	7.38556	7.3737	7.08273
BMEI1539	NC_003317.1	1584476	1584694	+	11.4283	8.53934	8.33048	8.04805	8.13649	7.86356	8.17831
BMEI1540	NC_003317.1	1584774	1585280	-	11.4197	8.29999	8.19624	8.00112	8.11808	7.97443	8.07973
BMEI1541	NC_003317.1	1585416	1586582	+	9.29579	8.8463	8.6446	8.21921	8.30383	8.38972	8.33313
BMEI1542	NC_003317.1	1586759	1587421	+	11.4075	11.5767	7.27156	8.9758	9.58904	10.4834	10.7195
BMEI1543	NC_003317.1	1587544	1588023	-	8.11237	8.16368	6.52031	7.03276	6.75503	7.37782	7.70712
BMEI1544	NC_003317.1	1588034	1588576	-	7.11133	6.79075	7.28725	7.31719	6.70717	7.09607	7.03388
BMEI1545	NC_003317.1	1588832	1589059	-	6.16531	5.3797	5.85734	6.07434	5.27103	5.98234	5.49572
BMEI1546	NC_003317.1	1589127	1589960	-	8.64146	9.11355	8.76769	8.39495	8.14895	8.3057	8.57112
BMEI1547	NC_003317.1	1589984	1590382	-	6.39977	6.65981	6.46503	6.05548	5.75318	5.72247	6.3888
BMEI1548	NC_003317.1	1590653	1591831	-	5.63812	5.44665	6.09175	6.384	6.20638	5.79408	5.69004
BMEI1549	NC_003317.1	1592379	1593695	-	8.01937	7.58651	7.54313	7.41568	7.31242	7.14406	7.62378
BMEI1550	NC_003317.1	1593854	1595305	-	7.43482	5.89198	6.34291	6.25686	6.37268	6.44385	6.3691
BMEI1551	NC_003317.1	1595327	1595998	-	2.84035	1.82027	0.712954	1.05548	0.541678	0.722469	0.199324
BMEI1552	NC_003317.1	1596313	1597242	+	2.04965	-0.385465	0.0921811	-0.413286	0.0729085	0.2537	-0.269446
BMEI1553	NC_003317.1	1597281	1598528	-	2.94726	-0.80978	-0.332134	-0.837602	-0.351407	-0.170616	-0.541758
BMEI1554	NC_003317.1	1598750	1599061	-	1.62533	1.19022	1.81987	1.1624	1.64859	1.67738	1.30624
BMEI1555	NC_003317.1	1599043	1599861	-	2.23302	-0.202098	0.427552	-0.381922	0.256276	0.285064	-0.0860785
BMEI1556	NC_003317.1	1600094	1601137	-	3.88283	2.76964	3.98426	4.62935	3.60653	3.78732	4.57372
BMEI1557	NC_003317.1	1601475	1601825	-	5.54287	5.1723	5.81987	5.99247	5.7266	5.82938	6.53625
BMEI1558	NC_003317.1	1602007	1603092	-	4.68391	4.35017	5.02046	5.06343	5.05864	5.73042	5.58957
BMEI1559	NC_003317.1	1603291	1603893	+	5.13415	4.56154	5.11718	4.85564	3.50534	3.46373	4.41452
BMEI1560	NC_003317.1	1603734	1604735	+	2.94207	1.98089	3.1366	3.47913	2.96533	2.14612	2.35994
BMEI1561	NC_003317.1	1604784	1605377	-	3.01834	0.261303	2.47591	3.55541	3.52703	1.90047	3.11429
BMEI1562	NC_003317.1	1605510	1605830	-	2.58431	1.3012	1.77884	3.12137	1.60757	2.78836	2.41721
BMEI1563	NC_003317.1	1605829	1606287	+	3.06839	1.78527	1.26292	2.19041	3.09164	3.59436	3.48626
BMEI1564	NC_003317.1	1606505	1608130	+	7.23231	7.99118	7.53092	7.46017	7.18575	7.07703	7.55227
BMEI1565	NC_003317.1	1608145	1608876	+	7.09548	8.02482	7.78924	7.28965	7.19966	6.72837	7.27234
BMEI1566	NC_003317.1	1609006	1609905	+	0.0969546	2.13577	1.29149	1.95595	1.70518	1.88597	1.51483
BMEI1567	NC_003317.1	1610065	1611615	+	0.311753	1.35057	1.50629	2.54926	1.91997	1.5158	1.14466
BMEI1568	NC_003317.1	1611615	1612112	+	0.798731	1.66762	0.993266	0.487799	0.973993	1.00278	0.783642
BMEI1569	NC_003317.1	1612109	1614367	+	5.93919	4.78994	5.35612	6.02743	5.74672	5.70124	5.57946
BMEI1570	NC_003317.1	1614503	1615714	-	5.91549	4.29134	5.03202	6.15882	5.9946	5.95908	6.08543
BMEI1571	NC_003317.1	1615734	1617038	-	-0.591101	0.277791	-0.396566	-1.05404	-0.415839	-0.387051	-0.60619
BMEI1572	NC_003317.1	1617035	1618288	-	-0.533589	-0.8167	-0.339054	-0.996524	-0.510329	-0.329538	-0.70068
BMEI1573	NC_003317.1	1618388	1619371	+	-0.183782	-0.466892	0.0107535	-0.646717	-0.00851924	0.0202689	-0.350873
BMEI1574	NC_003317.1	1619452	1620324	-	-0.0111052	-0.294216	0.18343	-0.47404	0.164158	0.192945	-0.178197
BMEI1575	NC_003317.1	1620329	1622674	-	-1.43725	-1.72037	-1.09072	-1.74819	-1.414	-1.2332	-1.60435
BMEI1576	NC_003317.1	1622687	1624246	-	2.47333	1.34222	-0.502059	-1.15953	0.911628	1.09242	1.13631
BMEI1577	NC_003317.1	1624713	1626140	+	3.01592	1.73281	0.625491	1.55298	2.77614	1.95693	2.26386
BMEI1578	NC_003317.1	1626153	1626971	+	3.04037	0.949906	0.275548	-0.381922	1.25628	0.437067	2.06592
BMEI1579	NC_003317.1	1627385	1628152	-	3.32577	2.04266	0.368306	1.4478	0.349033	1.52982	1.74364
BMEI1580	NC_003317.1	1628226	1629827	-	5.3736	5.4577	5.7264	5.51639	5.0697	5.19705	5.41991
BMEI1581	NC_003317.1	1629805	1630353	-	7.87616	7.53819	8.21406	7.92457	7.51983	7.78231	7.63167
BMEI1582	NC_003317.1	1630641	1631282	-	7.10787	7.13409	7.74463	7.27112	6.92949	7.14591	7.2501
BMEI1583	NC_003317.1	1631279	1632598	-	6.64245	7.2613	7.5463	7.22103	6.83446	6.79286	7.17822
BMEI1584	NC_003317.1	1632894	1633415	+	3.88283	0.599719	2.66233	2.74182	3.22802	0.934877	0.715738
BMEI1585	NC_003317.1	1633461	1634876	-	3.25049	0.744982	0.637665	1.56516	1.46639	-0.504822	-0.875964
BMEI1586	NC_003317.1	1635329	1636357	+	3.99117	1.6206	-0.0537592	-0.71123	0.926968	1.10776	-0.263383
BMEI1587	NC_003317.1	1636382	1636597	+	3.15585	1.87274	2.35038	1.69291	3.17911	2.3599	2.98876
BMEI1588	NC_003317.1	1636613	1637854	-	6.0246	6.30337	6.6848	6.69291	6.35599	6.3755	6.39593
BMEI1589	NC_003317.1	1638035	1639132	-	6.98998	6.91928	7.12355	7.11532	7.23421	6.95664	7.32246
BMEI1590	NC_003317.1	1639249	1639632	+	6.37017	6.87555	6.84224	6.32227	6.04947	6.05339	5.91357
BMEI1591	NC_003317.1	1639936	1640712	+	8.03006	7.45212	8.10341	8.26388	7.98328	7.9139	8.22934
BMEI1592	NC_003317.1	1640909	1641736	-	7.39716	7.01095	7.52031	7.743	7.3066	7.54024	7.40771
BMEI1593	NC_003317.1	1641738	1642619	-	8.02697	8.63089	9.13442	9.15301	8.57142	9.00611	8.66982
BMEI1594	NC_003317.1	1642706	1643914	-	6.39906	3.63595	3.56611	4.66763	3.6944	4.33462	4.08901
BMEI1595	NC_003317.1	1643985	1644371	-	7.22144	2.6164	3.83101	3.43657	2.92277	3.10356	3.95481
BMEI1596	NC_003317.1	1644494	1645201	-	6.27602	1.74498	3.22263	3.30212	3.05135	3.23214	2.59797
BMEI1597	NC_003317.1	1645188	1645541	-	6.30111	2.16002	2.63767	3.56516	3.05135	3.23214	3.59797
BMEI1598	NC_003317.1	1645729	1646619	+	7.16674	7.22922	7.13888	6.53116	6.264	6.61929	6.76454
BMEI1599	NC_003317.1	1646710	1646895	+	9.044	9.73232	9.57734	8.90864	8.87057	8.91548	9.31301
BMEI1600	NC_003317.1	1647044	1647343	+	8.70429	8.66559	9.07612	8.74254	8.80321	8.79286	8.94109
BMEI1601	NC_003317.1	1647328	1647597	+	9.10071	9.1054	9.42934	9.17834	9.28344	9.30476	9.31068
BMEI1602	NC_003317.1	1647790	1648509	+	8.68567	8.75782	9.08509	8.96997	8.91788	8.80284	8.99326
BMEI1603	NC_003317.1	1648506	1649219	+	9.55249	8.96802	8.53238	8.15785	7.88048	7.92963	8.51179
BMEI1604	NC_003317.1	1649365	1650642	+	11.3572	9.93183	7.5865	7.78634	7.55096	8.33427	8.57118
BMEI1605	NC_003317.1	1650718	1651152	-	6.10006	6.14816	2.3404	3.85285	4.49105	5.67184	5.93297
BMEI1606	NC_003317.1	1651656	1655573	+	6.98886	7.21332	7.02112	6.71157	6.50589	6.80094	7.35271
BMEI1607	NC_003317.1	1655204	1655845	-	7.55009	8.15295	8.17116	7.54764	7.55008	7.54324	7.58714
BMEI1608	NC_003317.1	1656009	1657025	+	8.6176	9.03627	9.31484	8.47172	8.5696	8.41009	8.55444
BMEI1609	NC_003317.1	1657116	1657490	-	1.35999	2.07688	1.40252	2.48202	1.23125	1.41204	1.04089
BMEI1610	NC_003317.1	1657825	1658178	+	1.29113	1.00802	1.48566	0.828192	1.31439	1.49518	1.12404
BMEI1611	NC_003317.1	1658175	1659269	+	-0.185979	-0.621093	0.008556	-0.800918	-0.314723	-0.133932	-0.505074
BMEI1612	NC_003317.1	1659271	1660626	-	1.50559	-0.92952	-0.451873	-1.10934	-0.471146	-0.442358	-0.661497
BMEI1613	NC_003317.1	1660813	1661232	-	1.04449	0.761377	1.23902	0.581552	1.06775	1.24854	1.0294
BMEI1614	NC_003317.1	1661332	1661598	-	1.69804	1.41493	1.89257	1.2351	1.7213	1.90209	1.53095
BMEI1615	NC_003317.1	1661685	1662692	-	-0.218547	0.650345	-0.0240119	-0.529479	-0.0432847	-0.0144965	-0.385639
BMEI1616	NC_003317.1	1662792	1663883	-	-0.182021	1.11983	-0.139489	-0.644957	1.4262	0.0220293	1.23585
BMEI1617	NC_003317.1	1664301	1665506	+	6.9785	7.33998	7.80589	7.54718	7.40534	6.84456	7.28242
BMEI1618	NC_003317.1	1665842	1666267	+	7.36585	7.78773	8.071	7.96102	7.70708	7.08052	7.91583
BMEI1619	NC_003317.1	1666308	1667330	-	8.02067	8.44921	8.71771	8.02664	7.78089	8.05283	8.03968
BMEI1620	NC_003317.1	1667332	1668270	-	9.21566	9.4019	9.94454	9.26979	9.11971	9.01129	9.24804
BMEI1621	NC_003317.1	1668275	1669486	-	4.62176	4.84388	4.61698	4.72819	4.90027	3.95908	5.11518
BMEI1622	NC_003317.1	1669562	1669918	+	3.43096	3.46977	3.62549	3.96802	4.03918	3.21997	4.7233
BMEI1623	NC_003317.1	1670075	1670632	+	2.78661	3.31086	2.98115	3.78311	3.80987	2.57563	4.20449
BMEI1624	NC_003317.1	1670762	1672000	-	4.33622	4.48195	4.5852	5.07973	4.51702	4.48368	5.39942
BMEI1625	NC_003317.1	1672215	1673174	+	3.91074	4.3057	4.10527	4.82631	5.15639	5.2079	5.7194
BMEI1626	NC_003317.1	1673102	1674706	-	1.84734	1.78662	2.04188	3.19176	2.45556	2.05139	3.34321
BMEI1627	NC_003317.1	1675296	1676105	+	5.70839	6.48941	6.39769	5.87349	5.59415	5.3599	5.86323
BMEI1628	NC_003317.1	1676102	1676413	-	7.6477	8.63684	8.35903	7.94376	7.60279	7.44409	7.74364
BMEI1629	NC_003317.1	1676813	1679968	-	7.63558	7.76862	8.21779	8.11509	7.71313	7.82182	8.11976
BMEI1630	NC_003317.1	1679965	1681152	-	7.21998	7.59321	7.71113	7.74523	7.39916	7.53709	7.70425
BMEI1631	NC_003317.1	1681331	1681960	+	7.33945	7.50833	7.42077	7.64045	7.46768	7.27501	7.42172
BMEI1632	NC_003317.1	1682137	1684056	+	6.18375	5.92041	6.2318	6.14082	6.13563	5.88032	6.28796
BMEI1633	NC_003317.1	1684170	1684952	+	3.10522	1.59972	2.07737	3.53537	2.90609	2.50192	1.13078
BMEI1634	NC_003317.1	1684925	1685671	-	3.36577	2.40459	1.56031	3.36227	1.97399	2.89175	2.52061
BMEI1635	NC_003317.1	1685671	1686732	-	3.66552	3.03449	2.86006	3.64316	3.46639	2.86957	3.27604
BMEI1636	NC_003317.1	1686968	1688617	-	6.04266	6.43922	6.73895	6.94443	6.68037	6.56609	6.93191
BMEI1637	NC_003317.1	1688768	1689220	+	4.67233	0.804258	1.1299	0.47243	1.11063	2.29142	1.92028
BMEI1638	NC_003317.1	1689408	1690904	+	4.40727	1.40169	0.557413	2.06987	1.9711	1.15189	2.51771
BMEI1639	NC_003317.1	1690908	1692218	+	4.76374	1.27117	1.74882	2.41328	1.57754	1.3433	1.97216
BMEI1640	NC_003317.1	1692263	1692652	-	4.11076	0.868292	1.34594	2.42543	1.17466	3.09242	0.984311
BMEI1641	NC_003317.1	1692649	1693101	-	7.47969	7.87035	8.07632	8.0507	7.72534	7.63127	7.83914
BMEI1642	NC_003317.1	1693132	1693332	-	8.8596	9.17625	9.70215	9.3666	9.07736	9.28391	9.11496
BMEI1643	NC_003317.1	1693551	1694798	+	7.86851	7.80983	8.75061	8.26569	7.97951	8.0582	8.03944
BMEI1644	NC_003317.1	1694850	1696319	+	7.66526	6.96401	7.91906	7.6127	7.04902	7.45737	7.30951
BMEI1645	NC_003317.1	1696442	1699573	-	7.43229	7.55197	8.1754	7.79203	7.59492	7.79194	7.94616
BMEI1646	NC_003317.1	1699588	1700739	-	6.06274	5.81525	6.52031	6.6442	6.47832	6.26679	6.551
BMEI1647	NC_003317.1	1700699	1701007	+	6.03159	5.52609	6.08174	6.6999	6.56942	6.23564	6.51658
BMEI1648	NC_003317.1	1701267	1702649	+	8.56991	5.9754	6.38593	6.79558	6.38305	6.00313	6.46993
BMEIt36	NC_003317.1	1702809	1702885	+	9.59815	6.16819	6.64584	6.76598	6.98914	6.43296	6.64678
BMEI1649	NC_003317.1	1703006	1703632	-	9.60141	6.67515	7.07974	7.264	7.32817	6.70511	7.00591
BMEI1650	NC_003317.1	1703629	1704315	-	8.55266	7.51634	7.80005	7.25245	7.47561	7.22978	7.23834
BMEI1651	NC_003317.1	1704287	1704802	-	9.04417	9.1976	9.48206	8.79413	8.99958	8.98008	8.93209
BMEI1652	NC_003317.1	1704818	1706530	-	6.79778	3.34475	3.88652	4.56347	4.14588	4.37248	4.35889
BMEI1653	NC_003317.1	1706549	1706854	-	6.56024	1.37024	1.84788	4.51234	3.99854	3.44236	3.80818
BMEI1654	NC_003317.1	1707021	1707272	-	7.02092	1.65035	4.12799	4.47052	3.54168	4.45944	4.35133
BMEI1655	NC_003317.1	1707477	1708280	-	6.61724	4.436	4.03918	5.0062	4.67526	4.5512	4.73645
BMEI1656	NC_003317.1	1708913	1709302	-	10.6806	11.0742	10.8945	9.90656	9.92285	10.2251	10.3087
BMEI1657	NC_003317.1	1709386	1709646	+	10.0528	10.4824	10.3628	9.36826	9.30697	9.62604	9.7872
BMEI1658	NC_003317.1	1709760	1710044	+	10.3889	11.2007	10.7928	10.3804	10.2263	9.99339	10.5575
BMEI1659	NC_003317.1	1710657	1710902	+	1.81622	1.53311	2.01075	1.35328	1.83948	2.02027	1.64913
BMEI1660	NC_003317.1	1711347	1712690	-	-0.633585	-0.916695	-0.439049	-1.09652	-0.610325	-0.429534	-0.800676
BMEI1661	NC_003317.1	1713088	1713834	-	7.23614	7.83755	7.23273	7.22476	6.65582	6.06168	7.48408
BMEI1662	NC_003317.1	1713892	1714251	+	8.34962	8.75048	8.02281	7.92173	7.55067	7.01525	7.97971
BMEI1663	NC_003317.1	1714483	1714905	-	10.0566	10.0169	10.4415	9.78937	9.62734	9.50401	10.0163
BMEI1664	NC_003317.1	1715000	1716766	-	10.1307	10.146	10.407	9.89733	9.84474	9.8688	10.1733
BMEIt37	NC_003317.1	1716846	1716920	-	4.68192	5.39881	4.87645	5.54091	5.29014	4.88597	6.09979
BMEI1665	NC_003317.1	1716955	1717305	-	5.04037	5.49423	5.55683	6.41874	5.9381	5.82938	6.33271
BMEI1666	NC_003317.1	1717420	1718760	+	4.94791	4.40846	5.36003	5.65862	5.63236	5.89562	5.44201
BMEI1667	NC_003317.1	1719040	1719471	+	4.15585	3.4577	4.67231	5.5998	5.086	5.44736	4.79611
BMEI1668	NC_003317.1	1719546	1720838	+	6.64032	7.24531	7.81861	7.44668	7.1974	7.42214	7.30196
BMEI1669	NC_003317.1	1720845	1721327	+	3.31678	4.17118	4.18939	4.43881	4.18804	4.00626	4.63512
BMEI1670	NC_003317.1	1721334	1721807	+	4.19192	4.06081	4.91697	4.95137	4.74569	4.68548	4.55534
BMEI1671	NC_003317.1	1721832	1722137	+	3.65335	4.37024	4.16981	4.89085	4.99854	4.66475	4.80818
BMEI1672	NC_003317.1	1722165	1722797	+	3.7746	3.64349	3.60656	5.2292	4.94986	4.26816	4.43758
BMEI1673	NC_003317.1	1722807	1723022	+	3.74081	4.19467	3.35038	5.27788	4.98646	4.3599	5.31069
BMEIt38	NC_003317.1	1723207	1723282	+	3.5108	4.3797	3.85734	4.78484	3.68607	3.86686	4.49572
BMEI1674	NC_003317.1	1724077	1724829	+	9.82591	10.0004	10.0164	9.58826	9.44088	9.65631	9.60288
BMEI1675	NC_003317.1	1724950	1725186	-	9.67304	9.66369	9.68413	9.37284	8.98777	9.05893	9.37846
BMEI1676	NC_003317.1	1725529	1726137	-	9.04845	9.45681	9.36277	9.10439	8.91252	9.41523	9.44754
BMEI1677	NC_003317.1	1726408	1726872	-	9.47591	9.76372	9.79493	9.52335	9.23278	9.58013	9.85697
BMEI1678	NC_003317.1	1726944	1727234	-	9.75928	10.4762	10.1919	9.50133	9.25691	9.38112	9.58667
BMEI1679	NC_003317.1	1727300	1727545	-	8.62643	9.29244	9.00825	8.36327	8.18131	8.40109	8.44499
BMEI1680	NC_003317.1	1727623	1727868	+	9.86909	10.6567	10.3327	9.7341	9.61353	9.74213	9.94068
BMEI1681	NC_003317.1	1727932	1728408	+	6.74081	6.99657	6.73099	6.45685	6.3937	6.53887	6.72844
BMEI1682	NC_003317.1	1728405	1728890	+	8.67941	8.70844	8.52919	8.57284	8.15893	8.24526	8.42616
BMEI1683	NC_003317.1	1729275	1729823	-	8.62386	8.73153	8.45582	8.31868	8.04279	8.15367	8.30832
BMEI1684	NC_003317.1	1729845	1730009	+	9.52169	10.2613	10.0788	9.46518	8.95999	9.33343	9.22281
BMEI1685	NC_003317.1	1730353	1730586	+	7.68423	7.96671	7.93535	7.6649	7.23356	7.24442	7.42787
BMEI1686	NC_003317.1	1730670	1731023	-	10.1191	10.3984	10.3656	10.0597	10.0514	10.0047	10.0834
BMEI1687	NC_003317.1	1731087	1731293	-	10.3047	10.5415	10.6358	10.3355	10.2573	10.3222	10.3494
BMEI1688	NC_003317.1	1731290	1731880	-	8.99834	9.38351	9.28627	9.14768	8.91186	8.96847	9.02045
BMEI1689	NC_003317.1	1731871	1732350	-	7.3614	7.6396	6.81309	6.49511	6.31251	6.06588	6.96604
BMEI1690	NC_003317.1	1732392	1732697	-	9.42813	10.0141	10.124	9.2565	9.29132	9.11479	9.10831
BMEI1691	NC_003317.1	1732898	1734790	-	9.14322	9.77321	9.84543	9.3863	9.12969	9.12314	9.35902
BMEI1692	NC_003317.1	1734940	1736856	-	8.31444	8.47286	8.92515	8.53043	8.65141	8.63222	8.81772
BMEI1693	NC_003317.1	1737057	1737266	-	7.36641	7.6413	7.60048	7.25712	7.07773	7.30743	7.58399
BMEI1694	NC_003317.1	1737368	1738384	-	8.03957	8.06379	8.29508	8.28742	8.1238	8.39615	8.66343
BMEI1695	NC_003317.1	1738538	1739155	-	7.63927	7.97087	7.99368	7.96424	7.83246	7.83201	8.27954
BMEI1696	NC_003317.1	1739125	1740654	-	9.52248	10.1344	10.2402	9.36034	9.26757	9.5785	9.64915
BMEI1697	NC_003317.1	1740651	1741532	-	8.60183	9.46504	9.1183	8.40463	8.30418	8.26679	8.54772
BMEI1698	NC_003317.1	1741529	1741843	-	9.05447	9.88301	9.58742	8.77795	8.78453	8.76977	9.05177
BMEI1699	NC_003317.1	1741840	1742049	-	9.50937	10.2753	10.2365	9.68775	9.31778	9.61971	9.7159
BMEI1700	NC_003317.1	1742050	1742268	-	9.63579	10.2365	10.207	9.59783	9.21449	9.66193	9.52345
BMEI1701	NC_003317.1	1742369	1742641	+	8.68834	9.20729	8.98979	8.52497	8.19879	8.30743	8.76983
BMEI1702	NC_003317.1	1742779	1743975	-	8.56204	8.68782	8.5805	8.40747	8.35984	8.2559	8.44622
BMEI1703	NC_003317.1	1744147	1744464	+	8.50474	8.50457	8.66275	8.21173	8.1757	8.04983	8.48604
BMEI1704	NC_003317.1	1744547	1744948	-	7.40943	7.649	7.49861	7.38171	7.23714	6.85605	7.55202
BMEI1705	NC_003317.1	1744919	1745131	+	6.56834	6.21484	5.95552	6.10541	5.65872	5.55	6.0964
BMEI1706	NC_003317.1	1745166	1745717	+	7.83563	8.43796	7.22557	7.84707	7.2849	7.27305	7.82494
BMEI1707	NC_003317.1	1746116	1747393	-	3.76099	1.62988	2.10753	3.58756	1.93625	2.60247	2.5939
BMEI1708	NC_003317.1	1747407	1748312	-	3.08737	0.804258	2.2819	2.62443	2.11063	1.29142	2.92028
BMEI1709	NC_003317.1	1748293	1749027	-	2.38914	1.69099	1.58367	2.9262	2.73432	0.593186	1.80701
BMEI1710	NC_003317.1	1749132	1750211	-	3.29335	3.63827	3.93535	4.27788	4.10511	3.4974	4.12626
BMEI1711	NC_003317.1	1750204	1750548	-	5.56775	5.72073	6.31867	6.3749	5.89586	5.68433	6.63512
BMEI1712	NC_003317.1	1750545	1751663	-	6.19213	6.26782	6.78463	6.92714	6.68864	6.6015	7.14703
BMEI1713	NC_003317.1	1751666	1752757	-	5.06591	4.8568	5.62722	5.64045	5.30067	5.26996	5.67326
BMEI1714	NC_003317.1	1752765	1753649	-	5.47875	5.53853	6.17372	6.30212	6.0752	5.64718	6.44596
BMEI1715	NC_003317.1	1753643	1754566	-	5.98972	5.82027	6.08641	6.39047	6.4398	5.96348	6.60614
BMEI1716	NC_003317.1	1754627	1755898	-	6.58654	6.71562	7.23533	7.20638	7.07232	7.26134	7.38496
BMEI1717	NC_003317.1	1756104	1756898	+	6.86089	7.00404	7.45915	7.73185	7.27646	7.63985	7.68626
BMEI1718	NC_003317.1	1756956	1757804	+	2.50304	1.48297	2.96061	2.71818	2.20437	1.38517	3.01402
BMEI1719	NC_003317.1	1757857	1758411	-	3.37935	2.51128	0.988927	3.33146	3.13958	2.5834	3.43466
BMEI1720	NC_003317.1	1758422	1761424	-	9.16025	9.56127	6.83385	9.32711	9.6556	9.72939	10.1911
BMEI1721	NC_003317.1	1761421	1761726	-	6.51133	6.72779	4.84788	7.29894	7.48396	7.52982	7.89565
BMEI1722	NC_003317.1	1761745	1763004	-	6.37971	6.39451	4.93535	7.69162	7.9657	7.67356	8.32095
BMEI1723	NC_003317.1	1763325	1764590	+	6.04762	5.86072	4.92849	7.36574	7.63916	7.44535	7.88053
BMEI1724	NC_003317.1	1764894	1765544	+	7.93054	7.91774	8.32861	8.08428	8.27398	8.08116	8.43055
BMEI1725	NC_003317.1	1765730	1766644	+	7.83466	7.89852	8.32293	7.99819	7.96673	8.02535	8.34481
BMEI1726	NC_003317.1	1766717	1767877	+	8.17667	8.07947	4.67901	8.10585	8.44633	8.94486	9.53547
BMEI1727	NC_003317.1	1767448	1768812	+	7.4904	7.51215	4.0829	7.59536	7.90733	8.49126	8.98359
BMEI1728	NC_003317.1	1768854	1769555	+	7.01	7.10304	3.64994	6.89936	7.37349	7.91685	8.16483
BMEI1729	NC_003317.1	1769706	1769936	+	5.75943	5.68277	2.25352	1.59605	3.66721	5.26304	5.35133
BMEI1730	NC_003317.1	1769916	1772396	-	5.74255	5.35092	2.288	3.41902	4.11672	5.43799	5.74306
BMEI1731	NC_003317.1	1772495	1774624	-	7.86812	8.08076	8.40619	8.43556	8.24804	8.18743	8.50559
BMEI1732	NC_003317.1	1774996	1775910	+	11.5468	9.2637	7.78334	7.86284	7.71842	7.87707	7.91724
BMEI1733	NC_003317.1	1775880	1776914	+	9.53013	8.31265	5.81778	6.14663	6.18537	6.81362	7.45615
BMEI1734	NC_003317.1	1776911	1777108	+	8.91074	8.89309	4.06088	4.81844	6.76407	7.34341	8.09157
BMEI1735	NC_003317.1	1777110	1777880	+	8.69953	8.72704	4.68461	5.06667	5.92837	7.31862	7.79691
BMEI1736	NC_003317.1	1777877	1778488	+	8.40824	8.18402	4.54832	4.9453	5.721	6.94486	7.62581
BMEI1737	NC_003317.1	1778455	1779480	+	10.3632	10.3519	7.64161	9.68458	10.0332	10.24	10.8662
BMEI1738	NC_003317.1	1779477	1780175	+	11.4353	11.4145	8.64481	10.818	11.1731	11.3354	11.9967
BMEI1739	NC_003317.1	1780172	1780807	+	9.39227	9.29488	6.54728	8.86963	9.09685	9.46011	9.93061
BMEI1740	NC_003317.1	1780992	1782425	-	5.03962	4.89668	5.8289	5.9732	5.51426	5.46185	5.50574
BMEI1741	NC_003317.1	1782728	1782928	-	5.42961	3.97657	5.26157	6.18907	5.74238	5.0487	5.26252
BMEI1742	NC_003317.1	1783019	1784227	+	6.11408	5.49655	2.45064	4.85206	5.12066	5.46015	5.89636
BMEI1743	NC_003317.1	1783882	1784844	+	6.24727	5.36009	2.51581	4.74586	4.88058	5.56095	6.04171
BMEI1744	NC_003317.1	1784936	1785958	-	5.64007	5.24374	0.106681	4.53667	4.8896	5.24548	5.69925
BMEI1745	NC_003317.1	1786020	1786391	-	6.41597	5.61203	2.56611	4.81553	5.09528	5.74555	6.52641
BMEI1746	NC_003317.1	1786443	1787564	-	8.00288	8.36305	8.32656	7.77947	7.55703	7.79028	7.68325
BMEI1747	NC_003317.1	1787949	1789466	-	8.27647	8.65399	9.00899	8.64803	8.43213	8.55246	8.81954
BMEI1748	NC_003317.1	1789615	1790694	-	9.79247	7.64357	8.09454	7.87083	7.752	7.33259	7.81658
BMEI1749	NC_003317.1	1790802	1792337	-	8.96963	8.69551	9.02612	8.90313	8.68219	8.70225	8.84868
BMEI1750	NC_003317.1	1792386	1793246	-	7.55318	7.48509	7.27426	7.52448	7.49701	7.59374	7.82667
BMEI1751	NC_003317.1	1793505	1794197	-	7.54011	7.55724	7.50145	7.9536	7.30464	7.56072	7.84609
BMEI1752	NC_003317.1	1794539	1795246	+	11.0196	9.39364	7.78741	8.1451	7.97418	8.31961	8.45097
BMEIt39	NC_003317.1	1795299	1795375	-	11.3582	9.57029	7.83849	8.50294	8.12664	8.49186	8.83441
BMEI1753	NC_003317.1	1795508	1796353	-	9.71174	8.05286	6.55068	6.95211	6.76407	6.91383	7.12765
BMEI1754	NC_003317.1	1796356	1798290	-	5.08008	4.99491	5.94204	6.02154	6.02711	5.5186	5.91299
BMEI1755	NC_003317.1	1798290	1799192	-	8.36828	6.33261	4.93055	5.21418	5.40081	5.05109	5.24699
BMEI1756	NC_003317.1	1799371	1799616	+	8.88708	6.14454	4.48468	5.31264	5.45091	5.3422	5.12306
BMEI1757	NC_003317.1	1799595	1800965	-	8.90968	6.58165	4.32811	5.38434	5.41987	5.18563	5.51246
BMEI1758	NC_003317.1	1801080	1801796	-	6.81722	7.21861	6.52633	6.24737	5.84048	5.75824	6.68408
BMEI1759	NC_003317.1	1802108	1805893	-	7.22885	7.86011	7.85362	8.64083	8.52732	8.23114	7.76408
BMEI1760	NC_003317.1	1806030	1806596	+	6.93346	7.2486	8.06659	7.6843	7.55497	7.59694	7.6839
BMEI1761	NC_003317.1	1806649	1806861	-	5.87647	7.0222	7.27745	7.3278	6.84314	7.02393	6.96313
BMEI1762	NC_003317.1	1807062	1807730	+	6.56927	6.6168	7.43365	7.71299	7.31632	7.44317	7.47672
BMEI1763	NC_003317.1	1807731	1808024	-	6.84035	7.01291	7.92797	8.17887	7.75669	7.72247	7.63143
BMEI1764	NC_003317.1	1808092	1808616	-	6.96202	6.63585	7.37288	7.96622	7.14575	7.3454	7.52765
BMEI1765	NC_003317.1	1808669	1809427	-	3.80221	3.3816	4.44421	4.6872	4.17339	4.54683	4.49762
BMEI1766	NC_003317.1	1809328	1811091	-	-0.873899	-0.15701	-0.679364	2.66317	3.23682	2.33015	3.20694
BMEI1767	NC_003317.1	1811112	1811429	-	1.44585	1.16274	1.64039	3.45685	1.46911	1.8019	1.27876
BMEI1768	NC_003317.1	1811432	1812859	-	-0.569044	-1.00416	-0.526512	2.66846	2.45422	2.21997	1.58579
BMEI1769	NC_003317.1	1813085	1813465	-	1.33709	0.901975	1.37962	1.87415	2.36035	2.54114	2.17
BMEI1770	NC_003317.1	1813462	1814373	-	0.0778456	-0.205265	0.120378	2.78484	2.42303	1.86686	2.23268
BMEI1771	NC_003317.1	1814385	1815599	-	0.663995	-0.619115	0.858531	3.10795	3.38769	2.45301	3.30426
BMEI1772	NC_003317.1	1815596	1816270	-	0.511992	0.0768784	0.554524	3.37099	2.85718	2.30101	3.80433
BMEI1773	NC_003317.1	1816261	1816482	-	1.96432	1.68121	2.15885	3.23835	3.72454	2.32037	2.94923
BMEI1774	NC_003317.1	1816491	1816709	-	1.98395	1.85284	2.17848	1.67301	3.15921	3.34	2.96886
BMEI1775	NC_003317.1	1816838	1817554	-	9.18646	9.63164	10.7781	11.7085	11.7313	11.3603	10.3729
BMEI1776	NC_003317.1	1817722	1818846	+	7.66984	8.00761	9.19356	10.0383	10.0557	9.63371	8.71646
BMEI1777	NC_003317.1	1819102	1819632	+	0.858168	2.16002	2.0527	2.39523	3.46639	2.64718	1.69108
BMEI1778	NC_003317.1	1819708	1820421	+	2.43096	1.73281	1.62549	2.96802	3.62414	2.21997	3.43379
BMEI1779	NC_003317.1	1820440	1821432	-	1.95509	2.47933	1.14962	3.07711	2.56331	2.48106	3.24743
BMEI1780	NC_003317.1	1821507	1821695	+	2.34849	3.06538	4.54303	4.20749	2.37175	3.55254	4.1814
BMEI1781	NC_003317.1	1821692	1822405	+	7.61086	7.82027	8.43927	8.42335	7.85509	8.1896	8.24114
BMEI1782	NC_003317.1	1822446	1823192	-	7.21126	7.34005	7.76976	7.85703	7.29592	7.5471	7.79859
BMEI1783	NC_003317.1	1823255	1823794	+	4.64128	4.72073	3.35038	4.37099	4.85718	4.3599	4.98876
BMEI1784	NC_003317.1	1824006	1824488	+	3.99486	3.71175	3.77435	5.28681	5.01812	5.19891	4.82777
BMEI1785	NC_003317.1	1824579	1824839	+	4.20476	2.59972	4.07737	4.87933	4.49105	5.25681	4.71574
BMEI1786	NC_003317.1	1824920	1825384	-	3.857	2.76654	4.05154	4.4936	4.53234	3.57563	4.20449
BMEI1787	NC_003317.1	1825487	1826080	-	2.69642	3.99827	4.06088	4.48141	4.52703	4.48543	4.61679
BMEI1788	NC_003317.1	1826316	1826684	+	5.77558	5.42208	6.33268	6.80297	5.93008	6.17227	6.38609
BMEI1789	NC_003317.1	1826830	1828395	-	6.07923	5.78294	6.23387	6.90639	6.47087	6.67184	6.75283
BMEI1790	NC_003317.1	1828628	1829461	-	8.13757	8.72462	8.78507	8.29079	8.23009	8.18567	8.69795
BMEI1791	NC_003317.1	1829473	1829991	-	8.44573	8.73216	9.1191	9.05757	8.64232	8.52982	9.00946
BMEI1792	NC_003317.1	1830411	1831064	-	7.24409	7.9469	7.50701	7.57847	7.08864	6.87016	7.68512
BMEI1793	NC_003317.1	1831673	1832578	+	-0.0646347	2.12619	1.2819	0.624433	1.11063	0.291419	-0.231726
BMEI1794	NC_003317.1	1832604	1832909	+	1.50134	1.21823	1.69588	1.03841	1.5246	1.7054	1.33425
BMEI1795	NC_003317.1	1832955	1833242	+	1.58881	1.3057	1.78334	1.12587	1.61207	1.79286	1.57372
BMEI1796	NC_003317.1	1833355	1834044	+	0.32828	0.0451694	0.522815	-0.134655	0.503543	0.532331	0.313192
BMEI1797	NC_003317.1	1833978	1834499	+	0.730827	1.59972	0.925362	0.267892	0.754086	1.08688	0.715738
BMEI1798	NC_003317.1	1834496	1835389	+	0.106605	0.823494	0.30114	-0.35633	1.12986	1.31066	0.939513
BMEI1799	NC_003317.1	1835358	1835873	+	0.899509	0.616398	1.09404	0.436574	0.922768	1.10356	0.732417
BMEI1800	NC_003317.1	1836195	1837040	+	8.48084	8.93928	9.33204	9.011	9.05183	9.01963	8.91395
BMEI1801	NC_003317.1	1837346	1840093	-	7.04881	7.76379	8.43933	9.47793	9.27304	8.86305	7.90632
BMEI1802	NC_003317.1	1840235	1841635	+	5.72528	6.08227	7.47958	9.41447	9.38714	8.55129	6.99184
BMEI1803	NC_003317.1	1841413	1842528	+	3.24605	3.31086	0.98115	3.32368	3.51031	4.07813	4.14308
BMEI1804	NC_003317.1	1842671	1845475	+	1.62688	1.9812	-1.34851	2.45345	3.00377	2.12043	3.09721
BMEI1805	NC_003317.1	1845411	1847078	+	0.791795	-1.07628	-0.598632	1.55125	3.23009	2.21824	3.20967
BMEI1806	NC_003317.1	1847175	1848242	+	1.85004	2.37428	1.04458	2.3871	3.8733	1.63905	3.85287
BMEI1807	NC_003317.1	1848249	1848788	+	4.53436	3.55081	4.02846	4.27788	4.85718	3.03797	4.91476
BMEI1808	NC_003317.1	1848897	1849469	+	6.17461	5.37212	6.15233	6.1183	5.94153	5.90659	6.16622
BMEI1809	NC_003317.1	1849559	1850179	-	6.78203	5.96389	6.82682	6.73921	6.38347	6.39093	6.41939
BMEI1810	NC_003317.1	1850449	1850943	+	5.76681	4.2613	5.47591	5.6258	5.50627	5.07039	5.59971
BMEI1811	NC_003317.1	1850949	1851512	-	7.4991	8.66798	8.89053	8.40628	8.0039	8.26064	8.08791
BMEI1812	NC_003317.1	1851472	1851675	+	7.63063	8.61341	8.68077	8.15041	8.09446	8.11479	8.24114
BMEI1813	NC_003317.1	1851762	1852046	-	9.5108	10.2769	9.91624	9.53139	9.35661	9.47567	9.8696
BMEI1814	NC_003317.1	1852112	1852504	-	12.951	13.4184	13.6162	12.8969	13.0821	13.0086	13.2756
BMEI1815	NC_003317.1	1852501	1852869	-	11.6995	11.8559	12.2538	11.2845	11.8021	11.9861	11.7964
BMEI1816	NC_003317.1	1852939	1854162	-	3.35379	3.37024	4.75477	8.36783	8.12369	7.50125	6.38107
BMEI1817	NC_003317.1	1854326	1855162	-	3.52358	3.24047	5.25417	8.0425	8.02581	7.33644	6.26338
BMEI1818	NC_003317.1	1854924	1857056	-	5.40666	5.53474	5.80149	8.07388	7.90599	7.30405	6.50516
BMEI1819	NC_003317.1	1857226	1858338	+	8.45583	8.62373	9.33818	9.1122	9.01588	8.95455	8.99191
BMEI1820	NC_003317.1	1858338	1858754	+	9.25123	9.9209	9.84016	9.34752	9.16083	9.49835	9.76426
BMEI1821	NC_003317.1	1858806	1859462	+	8.939	9.27069	9.45288	9.32406	8.81265	9.23885	9.31758
BMEI1822	NC_003317.1	1859452	1860306	+	8.15964	8.62594	8.85734	8.77948	8.39879	8.71486	8.73518
BMEI1823	NC_003317.1	1860625	1863066	+	6.88571	7.2035	7.5691	7.59696	7.46151	7.37269	7.31952
BMEI1824	NC_003317.1	1863162	1865042	-	6.82787	6.54476	7.18218	7.06637	6.64167	6.73735	6.88317
BMEI1825	NC_003317.1	1865184	1868168	-	6.3559	6.61549	7.00055	7.10641	6.54023	6.75615	6.76998
BMEI1826	NC_003317.1	1868202	1868450	-	4.95073	4.25259	5.31519	5.57526	5.14392	4.15478	4.78364
BMEI1827	NC_003317.1	1868645	1870096	+	6.59673	7.18989	7.23807	6.60931	6.5282	6.41832	6.56175
BMEI1828	NC_003317.1	1870135	1870752	+	7.16283	7.34485	7.69179	7.13053	6.91046	6.8206	6.94791
BMEI1829	NC_003317.1	1870984	1871670	+	7.15899	7.50724	7.73639	7.32742	7.10974	6.79914	7.10084
BMEI1830	NC_003317.1	1871937	1872629	+	6.14645	6.6003	6.69093	6.47052	6.16971	5.80736	6.23767
BMEI1831	NC_003317.1	1872934	1875126	+	4.74278	3.22937	2.17651	3.20709	3.15723	3.47553	3.59915
BMEI1832	NC_003317.1	1875214	1876053	+	4.00385	3.49834	1.39103	3.19299	3.0271	3.72247	4.35133
BMEI1833	NC_003317.1	1876144	1877070	+	4.44663	3.35616	3.24885	3.17634	2.66253	3.06572	3.34665
BMEI1834	NC_003317.1	1877093	1877881	+	3.45678	3.32567	2.80332	2.40888	1.31011	2.07587	2.44169
BMEI1835	NC_003317.1	1877991	1878821	+	2.79699	0.928921	0.406566	0.749096	1.82025	1.41608	1.04494
BMEI1836	NC_003317.1	1878863	1880167	-	2.5609	0.277791	0.755437	2.26789	1.58416	-0.235048	0.978773
BMEI1837	NC_003317.1	1880257	1888860	-	8.16356	8.18437	7.53731	9.03187	9.28	9.16326	9.1702
BMEI1838	NC_003317.1	1889246	1890460	-	3.66399	3.55081	4.25085	4.81577	4.07957	3.6754	4.58437
BMEI1839	NC_003317.1	1890423	1891160	-	2.96822	1.10015	2.57779	2.50529	2.72845	2.90924	3.02352
BMEI1840	NC_003317.1	1891279	1892145	-	2.47278	1.86774	1.93035	3.14734	3.17411	3.3549	3.44319
BMEI1841	NC_003317.1	1892240	1893223	-	3.13815	2.00704	2.48468	4.09025	2.79884	3.3422	4.19345
BMEI1842	NC_003317.1	1893546	1894337	-	8.64332	8.44121	8.55273	8.53612	8.23538	8.27333	8.32374
BMEI1843	NC_003317.1	1894437	1895141	+	8.599	8.58821	8.62678	8.54856	8.48374	8.49251	8.38545
BMEI1844	NC_003317.1	1895227	1895631	-	8.61528	8.79874	9.03595	8.47252	8.2609	8.33565	8.6593
BMEI1845	NC_003317.1	1896284	1896520	+	5.72243	6.54624	6.30399	7.14402	6.68911	6.0334	6.8091
BMEI1846	NC_003317.1	1896619	1897071	+	6.94535	6.99408	7.2361	7.90984	7.50295	7.53935	7.76577
BMEI1847	NC_003317.1	1897098	1897529	+	6.7997	6.82693	7.15774	7.62365	7.38856	6.91449	7.49655
BMEI1848	NC_003317.1	1897914	1899755	+	5.7361	6.08435	6.89484	6.7454	6.75227	6.37625	6.48904
BMEI1849	NC_003317.1	1900004	1900615	-	6.51133	7.04266	7.01781	6.63336	6.40453	5.61229	6.91252
BMEI1850	NC_003317.1	1900612	1900785	-	2.46779	5.64411	4.24729	4.32679	4.81298	2.67184	4.62263
BMEI1851	NC_003317.1	1900782	1901570	-	4.37432	3.00374	0.48139	2.82392	2.89508	1.4909	2.44169
BMEI1852	NC_003317.1	1901625	1902290	-	4.11632	3.24825	0.57389	1.06842	0.402614	0.583405	1.36427
BMEI1853	NC_003317.1	1902290	1902958	-	3.33223	2.24176	0.567406	1.06194	0.548133	0.576921	2.35778
BMEI1854	NC_003317.1	1903100	1903312	-	4.76099	2.89292	2.21856	1.71309	2.19929	2.22807	2.00893
BMEI1855	NC_003317.1	1903281	1905968	+	4.29978	4.09329	4.26754	3.81037	3.58607	3.24603	4.13269
BMEI1856	NC_003317.1	1906215	1906979	+	5.65335	5.72073	5.65524	5.29475	4.67661	5.34283	5.48626
BMEI1857	NC_003317.1	1907529	1907930	+	5.58161	5.436	5.26157	5.25618	5.0903	5.0487	5.41452
BMEI1858	NC_003317.1	1907950	1908489	-	5.64128	5.55081	5.61342	5.41538	5.0271	5.03797	5.57372
BMEI1859	NC_003317.1	1908604	1909341	-	7.55318	8.44444	8.60016	8.17299	7.92222	7.97963	8.14691
BMEI1860	NC_003317.1	1909575	1912127	-	10.386	9.79749	6.86944	7.77548	8.05065	8.62017	8.87585
BMEI1861	NC_003317.1	1913061	1913723	+	8.38336	4.89862	5.12472	5.28439	4.88306	4.91185	4.45824
BMEI1862	NC_003317.1	1913904	1914494	+	4.51108	2.74254	3.48322	3.24079	1.72698	1.90777	2.53663
BMEI1863	NC_003317.1	1914404	1915009	-	4.368	1.38445	2.8621	3.01198	3.27578	1.87161	2.08543
BMEI1864	NC_003317.1	1915236	1915529	+	4.71106	2.42795	2.9056	3.24813	3.73432	2.91511	3.54397
BMEI1865	NC_003317.1	1915617	1916000	+	4.6477	3.04266	3.10527	3.18477	2.34903	3.11479	3.15868
BMEI1866	NC_003317.1	1916377	1916919	+	3.99585	2.86475	3.34239	3.17035	3.17111	2.61494	2.2438
BMEI1867	NC_003317.1	1917179	1918414	+	7.70536	7.84802	8.49202	7.82019	7.85236	7.68253	7.88157
BMEI1868	NC_003317.1	1918670	1918951	+	6.41504	6.81	6.96572	6.59365	6.54933	6.43467	6.46207
BMEI1869	NC_003317.1	1918955	1919704	-	7.12817	7.2468	8.03026	7.58355	7.34903	7.58641	7.33245
BMEI1870	NC_003317.1	1919801	1921021	+	7.28625	7.68212	8.13219	7.50229	7.44833	7.35279	7.44399
BMEI1871	NC_003317.1	1921100	1921837	-	8.17767	8.15543	8.54358	8.08523	7.68264	8.17227	7.86722
BMEI1872	NC_003317.1	1921857	1922954	-	7.02924	7.1923	7.58957	7.2175	6.79912	6.89677	7.06925
BMEI1873	NC_003317.1	1922890	1924407	-	-0.65722	-1.09233	1.12228	3.58028	3.4535	1.54683	1.17569
BMEI1874	NC_003317.1	1924971	1925801	+	0.0600279	-0.223083	0.406566	2.7491	1.23529	0.416082	0.0449397
BMEI1875	NC_003317.1	1925551	1927278	+	-0.996155	-1.27927	-0.801619	1.86284	2.17911	1.94486	-1.01124
BMEI1876	NC_003317.1	1927275	1930511	+	1.25029	2.21511	0.44483	3.45978	3.08091	2.77627	2.25313
BMEI1877	NC_003317.1	1930652	1931308	-	9.4275	6.33397	7.20495	7.39183	6.82217	7.16443	7.05632
BMEI1878	NC_003317.1	1931490	1932011	-	9.75935	6.76964	7.52031	7.77745	7.19149	7.59467	7.34509
BMEI1879	NC_003317.1	1932369	1932557	-	8.79144	5.87274	6.63049	6.83976	6.07219	6.72247	6.26886
BMEI1880	NC_003317.1	1932723	1932932	-	9.22991	10.0427	9.98348	9.18477	9.07773	9.14201	9.47234
BMEI1881	NC_003317.1	1933000	1933167	-	9.62694	10.4927	10.2365	9.62534	9.42432	9.40897	10.0792
BMEI1882	NC_003317.1	1933211	1933900	-	6.88967	7.19717	7.45618	7.34826	7.01134	6.91315	7.47306
BMEI1883	NC_003317.1	1934000	1934641	-	7.31223	7.37801	7.92859	7.758	7.41492	7.29615	8.00218
BMEI1884	NC_003317.1	1934771	1935694	-	7.27816	7.07966	7.5664	7.57333	7.13753	7.3505	7.66668
BMEI1885	NC_003317.1	1935819	1936712	+	7.516	7.13638	7.87857	7.88684	7.44275	7.82636	7.82826
BMEI1886	NC_003317.1	1936859	1938559	+	8.19259	8.62338	8.97302	8.61197	8.32077	8.18352	8.59456
BMEI1887	NC_003317.1	1938740	1939924	-	-0.451939	-0.735049	-0.257403	-0.914874	-0.428679	-0.247888	-0.61903
BMEI1888	NC_003317.1	1940100	1940495	+	1.12938	0.846265	1.32391	0.818444	1.15264	1.33343	0.962285
BMEI1889	NC_003317.1	1940796	1941146	+	1.30341	1.02029	1.49794	0.84047	1.32666	1.50746	1.13631
BMEI1890	NC_003317.1	1941317	1942285	+	-0.16162	0.707272	0.184918	-0.624555	-0.138361	0.194434	-0.328712
BMEI1891	NC_003317.1	1942296	1942502	+	2.06525	1.93414	2.25978	1.60231	2.08851	2.2693	1.89815
BMEI1892	NC_003317.1	1942821	1943342	+	0.88283	1.59972	0.925362	0.419895	0.754086	0.934877	0.715738
BMEI1893	NC_003317.1	1943678	1944289	-	5.04567	5.07068	5.60277	5.58273	5.92453	4.94486	5.97811
BMEI1894	NC_003317.1	1944548	1949203	-	4.82389	4.5823	4.59282	5.39735	5.26482	4.81255	5.6568
BMEI1895	NC_003317.1	1949284	1951155	-	3.3623	0.342223	0.234906	0.577436	1.38556	-0.907581	0.87328
BMEI1896	NC_003317.1	1951688	1952203	-	10.2482	10.6852	10.6677	11.0723	11.2967	11.1384	10.8146
BMEI1897	NC_003317.1	1952562	1952807	+	11.2018	11.6408	11.7019	11.8803	12.3578	11.8882	11.7259
BMEI1898	NC_003317.1	1952838	1953284	-	8.16189	8.81785	8.62307	8.27303	7.97535	7.95451	8.43936
BMEI1899	NC_003317.1	1953203	1953832	-	9.11932	9.82627	9.42812	8.94625	8.70088	8.64213	9.10265
BMEI1900	NC_003317.1	1953836	1955815	-	8.41272	8.85002	8.71814	8.06637	8.05417	8.09128	8.42717
BMEI1901	NC_003317.1	1955895	1956929	-	6.62324	4.5191	2.08986	3.8247	3.24051	2.68433	3.53558
BMEI1902	NC_003317.1	1957447	1958412	+	6.7091	4.03367	1.77435	3.61938	3.71856	2.52084	3.63512
BMEI1903	NC_003317.1	1958457	1959065	-	7.78972	8.21653	7.66233	7.72106	7.46506	7.59241	8.05559
BMEI1904	NC_003317.1	1959443	1960198	+	7.80792	8.65035	8.96509	8.0353	8.14654	8.2599	7.95619
BMEI1905	NC_003317.1	1960278	1961150	+	7.79195	8.27985	8.69299	8.52659	8.2779	8.41104	8.62126
BMEI1906	NC_003317.1	1961180	1962067	-	7.22484	3.41817	4.83442	4.90131	4.66314	4.90533	4.64967
BMEI1907	NC_003317.1	1962126	1962530	-	7.81881	3.28777	4.90292	4.95595	4.97266	4.62293	5.08187
BMEI1908	NC_003317.1	1962812	1964620	+	7.10099	4.87274	5.43404	5.01914	4.78544	5.10116	4.78065
BMEI1909	NC_003317.1	1964645	1964968	+	7.09445	6.87274	7.54678	7.78038	7.84207	7.90422	7.51232
BMEI1910	NC_003317.1	1965030	1965704	+	7.28018	7.37863	8.13279	8.18861	8.01098	8.301	8.05915
BMEI1911	NC_003317.1	1965720	1967003	+	8.23894	8.53482	8.65536	8.1685	8.13504	8.11927	8.25642
BMEI1912	NC_003317.1	1967039	1967608	+	8.90058	9.31201	9.04321	8.27026	8.43739	8.18879	8.56037
BMEI1913	NC_003317.1	1967609	1968508	-	7.13038	7.64039	7.60437	7.39557	7.29014	7.41995	7.42172
BMEI1914	NC_003317.1	1968561	1969634	+	7.65574	8.22773	8.37188	8.27384	7.89864	8.1067	7.97865
BMEI1915	NC_003317.1	1970052	1971752	-	9.08245	9.3963	7.53801	9.09934	9.26926	9.3713	9.77718
BMEI1916	NC_003317.1	1971968	1972627	-	10.6954	10.9097	8.10527	10.6138	10.9855	11.1289	11.4568
BMEI1917	NC_003317.1	1972624	1974066	-	8.16071	8.4547	8.66298	8.73921	8.70124	8.85834	9.06577
BMEI1918	NC_003317.1	1974361	1974744	+	7.91074	8.56622	8.3532	8.03276	8.02146	8.21632	8.20308
BMEIt40	NC_003317.1	1974970	1975045	+	8.617	9.21259	9.14275	8.81458	8.64026	8.82105	8.98757
BMEI1919	NC_003317.1	1975267	1976388	+	9.08038	9.68683	9.5918	9.52296	9.14421	9.38594	9.43515
BMEI1920	NC_003317.1	1976613	1976999	+	8.66327	9.23601	9.19558	8.57953	8.68653	8.69851	8.90901
BMEI1921	NC_003317.1	1977184	1978164	+	7.35633	7.31157	7.83959	8.41056	8.16079	8.20458	7.84993
BMEI1922	NC_003317.1	1978165	1979172	+	7.70164	8.18562	8.18327	8.34397	8.00111	7.96406	8.16297
BMEI1923	NC_003317.1	1979349	1980497	+	11.1326	8.20965	8.50135	8.40834	8.12978	8.328	8.31557
BMEI1924	NC_003317.1	1980497	1982104	+	8.79106	5.83455	6.4315	7.6328	7.45287	7.31548	7.36406
BMEI1925	NC_003317.1	1982101	1984137	+	3.9629	3.72286	5.41682	7.85858	7.86361	7.59016	7.54583
BMEI1926	NC_003317.1	1984130	1984993	+	4.06274	3.77963	4.67231	7.69291	7.71049	7.37113	7.22716
BMEI1927	NC_003317.1	1984990	1985418	+	4.48783	4.20472	4.53036	7.92214	7.98358	7.5197	7.47454
BMEI1928	NC_003317.1	1985355	1986014	+	4.54441	4.84627	5.32391	7.15829	6.95999	6.52982	6.78671
BMEI1929	NC_003317.1	1986073	1986294	-	8.07052	9.0906	9.0251	8.7302	8.2481	8.15326	8.76941
BMEI1930	NC_003317.1	1986251	1987357	+	8.20344	8.96227	8.9412	8.53258	8.2645	8.23597	8.62838
BMEI1931	NC_003317.1	1987622	1987972	+	7.93114	8.68009	8.23491	7.98116	7.62842	7.90739	8.02978
BMEI1932	NC_003317.1	1988012	1988212	+	8.63472	9.62763	9.08358	8.85203	8.56835	8.83877	9.03511
BMEI1933	NC_003317.1	1988258	1988581	+	7.52508	8.09513	7.46586	7.53422	7.086	7.52982	7.72572
BMEI1934	NC_003317.1	1988812	1990680	+	8.74659	8.94445	8.9167	8.74214	8.42789	8.55735	8.90902
BMEI1935	NC_003317.1	1990694	1992532	+	6.57382	6.29071	6.44047	6.768	6.22884	6.33617	6.37467
BMEI1936	NC_003317.1	1992644	1993741	+	4.85447	4.95323	3.9115	4.39153	4.00326	3.92101	4.85244
BMEI1937	NC_003317.1	1993738	1994880	+	3.21156	1.05398	-0.205342	1.28919	-0.224614	-0.195826	1.17
BMEI1938	NC_003317.1	1994877	1996529	+	2.54179	-1.06325	-0.737603	1.07886	0.243124	-0.576085	1.63774
BMEI1939	NC_003317.1	1996526	1997482	+	3.33029	-0.27475	0.0508929	1.13039	1.03162	2.21241	2.64862
BMEI1940	NC_003317.1	1997499	1998308	-	3.41888	2.96585	2.44349	2.78602	2.27222	2.45301	3.5413
BMEI1941	NC_003317.1	1998319	1999473	-	6.56995	6.73007	7.37454	7.24567	6.94023	7.27203	6.9187
BMEI1942	NC_003317.1	1999655	2000848	-	7.20485	4.76359	4.97115	5.70195	5.71241	5.25075	4.98149
BMEI1943	NC_003317.1	2001077	2002660	-	7.576	4.80562	4.68537	5.55991	5.32701	4.94486	5.26403
BMEI1944	NC_003317.1	2003557	2003823	-	6.60493	7.44957	7.65928	7.69088	7.51715	7.05409	7.20651
BMEI1945	NC_003317.1	2004160	2004933	-	6.9439	7.31684	8.12379	9.97055	9.92839	9.73534	9.48284
BMEI1946	NC_003317.1	2005060	2005941	-	7.69596	7.8598	8.78824	10.6354	10.6641	10.5088	10.2281
BMEI1947	NC_003317.1	2006097	2006396	-	7.61265	7.66559	8.56295	10.3914	10.349	10.2783	9.88987
BMEI1948	NC_003317.1	2006500	2007882	+	5.969	6.12478	7.02924	9.02124	8.87762	8.72832	8.55323
BMEI1949	NC_003317.1	2007993	2008307	+	1.61153	1.32842	2.80606	3.14859	1.63479	1.66358	1.44444
BMEI1950	NC_003317.1	2008304	2009176	+	1.72586	2.17972	1.9204	3.48532	2.74912	1.34495	3.43324
BMEI1951	NC_003317.1	2009198	2009899	+	2.04037	0.172298	3.23491	2.99247	2.8006	2.65946	3.28832
[truncated: 1,266 more rows]
