# Supplementary material for: Coincidence cloning recovery of Brucella melitensis RNA from goat tissues: advancing the in vivo analysis of pathogen gene expression in brucellosis
Source: BMC Mol Biol. 2018 Aug 1;19:10. doi: 10.1186/s12867-018-0111-x (PMC6071331; doi:10.1186/s12867-018-0111-x)
Supplement: Supplementary file 5 — Additional file 5. Sorted gene expression tables of top 100 genes by relative expression. Average gene length-normalized expression values (FPKM, calculated by SeqMonk) for the short-term and long-term coincidence cloning samples, generated as described in Additional file 4, were sorted by expression level for the short-term (left-hand columns) or the long-term (right-hand columns) samples. COG (Cluster of Orthologous Group) designations, as determined via the PHIDIAS Brucella Bioinformatics Portal (www.phidias.us/bbp/), are annotated. The top 100 genes from each group in expression levels are provided. We note that there are challenges with the use of read data in FPKM/RPKM averaged across multiple samples, as discussed by Wagner et al. [67]. However, as depicted in Additional file 4, average FPKM values for each sample were very similar between biological replicates. We also completed an analysis in which the rank orders of gene expression were determined for each individual sample, and then genes were sorted by the lowest average rank order of expression. 96% of the long-term top 100 genes and 90% of the short-term top 100 genes were identical between the two methods. COG category single letter associations: amino acid transport and metabolism (E), carbohydrate transport and metabolism (G), cell cycle control and cell division, chromosome partitioning (D), cell motility (N), cell wall/membrane/envelope biogenesis (M), chromatin structure and dynamics (B), coenzyme transport and metabolism (H), cytoskeleton (Z), defense mechanisms (V), energy production and conversion (C), extracellular structures (W), function unknown (S), general function and prediction only (R), inorganic ion transport and metabolism (P), intracellular trafficking, secretion and vesicular transport (U), lipid transport and metabolism (I), nucleotide transport and metabolism (F), post-translational modification, protein turnover, chaperones (O), RNA processing and modification (A), replication, [file 12867_2018_111_MOESM5_ESM.xlsx]

## Sheet: Sheet1
			Probe	Short-term Avg	COG					Probe	Long-term Avg	COG
			BMEI1814	13.3285	L					BMEI1814	13.0658	L
			BMEI1815	11.9364	L					BMEI0142	11.9844	S
			BMEI1897	11.5148	S					BMEI1897	11.9631	S
			BMEIIt04	11.2805						BMEI0141	11.9494	C
			BMEI1656	10.8831	S					BMEII0559	11.8283	E
			BMEI0848	10.827	S					BMEI1815	11.7172	L
			BMEI1658	10.7941	S					BMEI0585	11.7003	D
			BMEI1405	10.7534	L					BMEII0560	11.6895	E
			BMEI0142	10.6986	S					BMEI0022	11.6212	I
			BMEI1000	10.6738	S					BMEI0848	11.6176	S
			BMEI0141	10.6114	C					BMEI0023	11.4216	I
			BMEI1413	10.585	M					BMEI1738	11.3308	K
			BMEI0570	10.5727	S					BMEI1775	11.2932	J
			BMEI0059	10.5528	S					BMEI1386	11.2605	G
			BMEI1896	10.5337	S					BMEII0761	11.1032	C, O
			BMEI1386	10.5279	G					BMEII0996	11.0902	P
			BMEI0585	10.5233	D					BMEI1896	11.0805	S
			BMEI1738	10.4982	K					BMEI1916	11.0463	F
			BMEI0900	10.4974	S					BMEI0847	11.0366	No COG
			BMEII1042	10.4948	S					BMEI1235	11.0174	I, Q, R
			BMEI1687	10.494	Hypothetical					BMEI0049	10.9801	R
			BMEI1402	10.4902	L					BMEII0736	10.9793	E, P
			BMEII0912	10.4824	S					BMEI0133	10.9376	E
			BMEI0058	10.4121	S					BMEI1234	10.9314	Hypothetical
			BMEI0541	10.3819	S					BMEII0785	10.9297	K
			BMEI1054	10.3616	J					BMEI1439	10.8933	D
			BMEII0182	10.351	S					BMEI0827	10.8835	I
			BMEII0470	10.347	No COG					BMEII1040	10.857	F, J
			BMEI0994	10.3216	S					BMEII0499	10.8392	L
			BMEI1657	10.2993	S					BMEI0461	10.8164	Hypothetical
			BMEI1686	10.2944	S					BMEII0997	10.8079	R
			BMEI1680	10.2861	S					BMEI2000	10.8054	I
			BMEI0389	10.2456	S					BMEII0061	10.7321	C
			BMEI1664	10.2279	L					BMEIIt04	10.7239
			BMEI1306	10.222	S					BMEI0330	10.6502	S
			BMEIt06	10.2146						BMEII1033	10.6156	R
			BMEII0044	10.2145	Hypothetical					BMEI1999	10.5903	F
			BMEI0847	10.1995	No COG					BMEI0329	10.5619	H
			BMEII0559	10.1831	E					BMEII0735	10.5335	E
			BMEI0451	10.1798	No COG					BMEI1946	10.5091	L
			BMEI0999	10.1767	S					BMEI0050	10.5059	H
			BMEI0133	10.1717	E					BMEI0460	10.4849	R
			BMEI1663	10.1716	K					BMEII1039	10.4611	J
			BMEI0060	10.1628	S					BMEII0498	10.4433	K
			BMEII1070	10.1477	S					BMEI1057	10.4244	J
			BMEI0778	10.1459	F					BMEII0598	10.4231	F, P
			BMEI1678	10.1424	S					BMEI1109	10.4016	G
			BMEI1881	10.1187	S					BMEI1998	10.3958	Hypothetical
			BMEI0496	10.0901	R					BMEI1985	10.3669	P
			BMEI1542	10.0852	L					BMEI1687	10.3161	Hypothetical
			BMEII0878	10.0827	K					BMEI0169	10.2964	K, E
			BMEI1397	10.0552	L					BMEI1454	10.2953	Hypothetical
			BMEI0827	10.0512	I					BMEI1497	10.2933	J
			BMEII0560	10.0411	E					BMEI1658	10.2894	Hypothetical
			BMEII0919	10.0272	S					BMEI1986	10.2758	P
			BMEI1700	10.0264	K					BMEII0786	10.2714	C
			BMEI0993	10.0203	S					BMEII1070	10.2475	No COG
			BMEI1699	10.0071	Hypothetical					BMEI1189	10.2368	H
			BMEI0198	9.99638	Hypothetical					BMEI0462	10.2357	L, R
			BMEII0911	9.98896	E					BMEI1054	10.2343	J
			BMEII0483	9.97555	G					BMEI1405	10.2305	L
			BMEII0247	9.96683	R					BMEI1947	10.2271	Hypothetical
			BMEI1696	9.96571	Hypothetical					BMEI0021	10.2172	I
			BMEI1416	9.96436	G, M					BMEI1000	10.213	Hypothetical
			BMEII0482	9.96163	S					BMEI1737	10.206
			BMEI1684	9.95393	S					BMEII0044	10.2014	Hypothetical
			BMEII0973	9.94826	C					BMEII1133	10.1953	E
			BMEI1674	9.94755	S					BMEI1466	10.1725	C
			BMEII1133	9.9426	E					BMEI1244	10.1641	No COG
			BMEI1486	9.93762	O					BMEI0024	10.1622	C
			BMEII1046	9.93599	S					BMEII0167	10.1571	N, U
			BMEII0853	9.92392	T, K					BMEI1349	10.1405	S
			BMEI0434	9.91976	E					BMEII0561	10.1018	E
			BMEI0081	9.9188	H					BMEI1245	10.0943	R
			BMEII0902	9.90715	K					BMEI1656	10.0908	Hypothetical
			BMEI1916	9.90345	F					BMEI1088	10.0832	No COG
			BMEI1813	9.90133	S					BMEII0500	10.0781	J
			BMEI0052	9.901	S					BMEI1350	10.0687	S
			BMEII0706	9.89668	R					BMEI0778	10.0678	F
			BMEII0571	9.89392	E					BMEI1686	10.0498	Hypothetical
			BMEI0022	9.88862	I					BMEI1467	10.0461	Hypothetical
			BMEII0480	9.88531	Hypothetical					BMEI1987	10.0376	P
			BMEIt11	9.86791						BMEI1138	10.0283	V
			BMEI1775	9.86538	J					BMEI0172	10.0183	Hypothetical
			BMEI2024	9.85965	Hypothetical					BMEII0470	9.99636	No COG
			BMEI0546	9.85819	Q					BMEI0541	9.99232	Hypothetical
			BMEI1690	9.85541	Hypothetical					BMEI0496	9.95844	R
			BMEII0100	9.85392	E					BMEI1664	9.94604	Hypothetical
			BMEI1307	9.84431	L					BMEI0173	9.94507	S
			BMEII0439	9.8362	P					BMEI1542	9.94193	L
			BMEII0478	9.82761	G					BMEI1110	9.9365	R
			BMEI0375	9.8242	P					BMEI0570	9.9303	Hypothetical
			BMEI0907	9.82309	S					BMEI0058	9.89721	M, U
			BMEII0892	9.80007	Hypothetical					BMEII0113	9.88931	G
			BMEI0263	9.79174	E					BMEI0828	9.87549	I
			BMEI0539	9.77895	Hypothetical					BMEI0994	9.87333	Hypothetical
			BMEI0996	9.77867	Hypothetical					BMEI1306	9.84806	No COG
			BMEII1092	9.76239	G					BMEII0522	9.84546	Hypothetical
			BMEI0633	9.75849	No COG					BMEI1362	9.84203	Hypothetical
			BMEI1880	9.75202	S					BMEI1413	9.84054	M
