# Supplementary material for: Coincidence cloning recovery of Brucella melitensis RNA from goat tissues: advancing the in vivo analysis of pathogen gene expression in brucellosis
Source: BMC Mol Biol. 2018 Aug 1;19:10. doi: 10.1186/s12867-018-0111-x (PMC6071331; doi:10.1186/s12867-018-0111-x)
Supplement: Supplementary file 6 — Additional file 6. Indel analysis table across coincidence cloning samples. This table of indels present in the coincidence cloning reads was generated by SNVer analysis, as described in Methods, with only indels passing the read depth and significance filters displayed here. Columns A and B indicate the reference location of each indel on the chromosome (either I, indicated by NC_003317.1, or II, indicated by NC_003318.1). A “0” indicates the absence of the indel as compared to the B. melitensis 16M reference genome (matching the reference sequence) and a “1” indicates the presence of the indel. “Cultures 1–5” are B. melitensis broth culture-derived coincidence cloning samples, and the remaining samples are listed by their goat number. Rows in which all samples carried the designated indel are colored in green, and rows in which all but one of the samples carried the designated indel are colored in yellow. Please note that in cases where some samples did not exhibit the indel, this can be due to a read depth below the cutoff of > 50 at the indel location for that sample, as used for the SNVer filter. [file 12867_2018_111_MOESM6_ESM.xlsx]

## Sheet: Sheet1
Chromosome	Reference_position	Culture 1	Culture 2	Culture 3	Culture 4	Culture 5	Goat 1	Goat 2	Goat 3	Goat 4	Goat 5	Goat 6	Goat 7
NC_003317.1	56917	0	1	0	0	0	0	0	0	0	0	0	0
NC_003317.1	78514	0	0	0	0	0	1	1	0	0	0	0	0
NC_003317.1	78774	1	1	1	1	1	1	1	1	1	1	1	1
NC_003317.1	89903	0	1	0	0	1	0	0	0	1	0	0	0
NC_003317.1	90856	0	1	0	0	0	0	0	0	0	0	0	0
NC_003317.1	101042	1	1	1	1	1	1	1	1	1	1	1	1
NC_003317.1	194007	0	0	0	0	0	0	0	0	1	0	0	0
NC_003317.1	209219	1	1	1	1	1	1	1	1	1	1	1	1
NC_003317.1	231240	1	1	0	0	0	1	1	1	1	1	1	1
NC_003317.1	256392	0	0	0	0	0	0	1	1	1	1	1	1
NC_003317.1	388788	0	1	0	0	0	0	0	0	0	0	0	0
NC_003317.1	418857	1	1	1	1	1	1	1	1	1	1	1	1
NC_003317.1	418868	1	1	1	1	1	1	1	1	1	1	1	1
NC_003317.1	418874	1	1	1	1	1	1	1	1	1	1	1	1
NC_003317.1	464659	1	1	1	1	1	1	1	1	1	1	1	1
NC_003317.1	473919	0	0	0	0	0	0	0	0	0	0	1	0
NC_003317.1	476641	0	0	0	0	0	0	0	0	0	1	0	1
NC_003317.1	574730	0	0	0	0	0	1	0	0	0	0	0	0
NC_003317.1	581942	1	1	1	1	1	1	1	1	1	1	1	1
NC_003317.1	588570	1	1	1	1	1	1	1	1	1	1	1	1
NC_003317.1	607562	1	1	1	1	1	1	1	1	1	1	1	1
NC_003317.1	607652	1	1	1	1	1	1	1	1	1	1	1	1
NC_003317.1	656241	1	1	1	1	1	1	1	1	1	1	1	1
NC_003317.1	658643	1	1	1	1	1	1	1	1	1	1	1	1
NC_003317.1	658651	1	1	1	1	1	1	1	1	1	1	1	1
NC_003317.1	663504	1	1	1	1	1	1	1	1	1	1	1	1
NC_003317.1	663634	1	1	1	1	1	1	1	1	1	1	1	1
NC_003317.1	663652	1	1	1	1	1	1	1	1	1	1	1	1
NC_003317.1	675392	1	1	0	1	1	1	1	0	1	1	1	1
NC_003317.1	691778	0	0	0	0	0	0	1	1	1	0	0	0
NC_003317.1	780656	0	0	1	1	1	1	1	1	1	0	0	1
NC_003317.1	785989	1	1	1	1	0	1	1	0	1	0	0	1
NC_003317.1	788824	1	1	1	1	1	1	1	1	1	1	1	1
NC_003317.1	798345	1	1	1	1	1	1	1	1	1	1	1	1
NC_003317.1	826939	1	1	1	1	1	1	1	1	1	1	1	1
NC_003317.1	873729	1	1	1	1	1	1	1	1	1	1	1	1
NC_003317.1	983972	0	1	1	1	0	0	0	0	1	0	0	0
NC_003317.1	1008096	1	1	1	1	1	1	1	1	1	1	1	1
NC_003317.1	1008101	1	1	1	1	1	1	1	1	1	1	1	1
NC_003317.1	1008110	1	1	1	1	1	1	1	1	1	1	1	1
NC_003317.1	1008117	1	1	1	1	1	1	1	1	1	1	1	1
NC_003317.1	1093375	0	0	0	0	0	0	0	0	1	0	0	0
NC_003317.1	1235293	0	0	0	0	0	0	0	1	0	0	0	0
NC_003317.1	1243455	0	0	0	0	0	0	0	0	1	0	0	1
NC_003317.1	1295947	0	0	0	0	0	0	0	0	1	0	0	1
NC_003317.1	1301779	0	0	1	1	0	0	1	1	0	0	0	0
NC_003317.1	1309619	0	1	0	1	0	0	1	0	1	1	0	1
NC_003317.1	1309624	0	1	0	1	0	0	1	0	1	1	0	1
NC_003317.1	1356061	0	0	0	1	0	1	1	0	0	0	0	0
NC_003317.1	1395420	0	0	0	0	0	1	0	0	0	0	0	0
NC_003317.1	1447070	1	1	1	1	1	1	1	1	1	1	1	1
NC_003317.1	1506877	0	0	0	1	0	0	0	0	0	0	0	0
NC_003317.1	1507491	1	1	1	1	1	1	1	1	1	1	1	1
NC_003317.1	1529675	1	1	1	1	1	1	1	1	1	1	1	1
NC_003317.1	1561782	1	1	1	1	1	1	1	1	1	1	1	1
NC_003317.1	1572095	0	1	1	0	0	1	1	1	1	1	1	1
NC_003317.1	1623201	0	1	0	0	0	0	0	0	0	0	0	0
NC_003317.1	1629683	1	1	1	1	1	1	1	1	1	1	1	1
NC_003317.1	1639379	0	0	0	0	1	0	0	0	0	0	0	0
NC_003317.1	1654864	1	1	1	1	1	1	1	1	1	1	1	1
NC_003317.1	1654870	1	1	1	1	1	1	1	1	1	1	1	1
NC_003317.1	1654901	1	1	1	1	1	1	1	1	1	1	1	1
NC_003317.1	1655040	1	1	1	1	1	1	1	1	1	1	1	1
NC_003317.1	1655046	1	1	1	1	1	1	1	1	1	1	1	1
NC_003317.1	1671831	1	1	1	1	1	1	1	1	1	1	1	1
NC_003317.1	1676833	0	0	1	1	0	0	0	0	0	0	0	0
NC_003317.1	1704323	1	1	1	1	1	1	1	1	1	1	1	1
NC_003317.1	1707304	0	1	0	1	1	1	0	1	1	0	1	1
NC_003317.1	1730600	0	0	0	1	0	0	0	0	0	0	0	0
NC_003317.1	1911934	1	1	1	1	1	1	1	1	1	1	1	1
NC_003317.1	1912011	1	1	1	1	1	1	1	1	1	1	1	1
NC_003317.1	1912063	1	1	1	1	1	1	1	1	1	1	1	1
NC_003317.1	1920649	0	0	0	1	0	0	0	0	0	0	0	0
NC_003317.1	1931965	1	1	1	1	1	1	1	1	1	1	1	1
NC_003317.1	1961205	0	1	0	0	0	0	0	1	0	0	0	0
NC_003317.1	1986668	0	0	0	0	0	0	0	0	1	0	0	0
NC_003317.1	1987047	1	1	1	1	1	1	1	1	1	1	1	1
NC_003317.1	2013491	1	1	1	1	1	1	1	0	1	1	1	1
NC_003317.1	2035527	1	1	0	1	1	1	1	0	1	1	1	1
NC_003318.1	14937	1	1	1	1	1	1	1	1	1	1	1	1
NC_003318.1	32201	1	1	1	1	1	1	1	1	1	1	1	1
NC_003318.1	73002	1	1	1	1	1	1	1	1	1	1	1	1
NC_003318.1	91886	1	1	1	1	1	1	1	1	1	1	1	1
NC_003318.1	92046	1	1	1	1	1	1	1	1	1	1	1	1
NC_003318.1	92755	1	1	1	1	1	1	1	1	1	1	1	1
NC_003318.1	92832	1	1	1	1	1	1	1	1	1	1	1	1
NC_003318.1	126928	1	1	1	1	1	1	1	1	1	1	1	1
NC_003318.1	127041	1	1	1	1	1	1	1	1	1	1	1	1
NC_003318.1	127066	1	1	1	1	1	1	1	1	1	1	1	1
NC_003318.1	127126	1	1	1	1	1	1	1	1	1	1	1	1
NC_003318.1	127205	1	1	1	1	1	1	1	1	1	1	1	1
NC_003318.1	127373	1	1	1	1	1	1	1	1	1	1	1	1
NC_003318.1	163328	0	0	1	0	0	0	1	1	0	0	0	1
NC_003318.1	171711	1	1	0	0	0	1	0	1	0	0	0	1
NC_003318.1	179377	1	1	1	1	1	1	1	1	1	1	1	1
NC_003318.1	314601	1	1	1	1	1	1	1	1	1	1	1	1
NC_003318.1	388300	0	1	1	1	0	1	1	1	0	0	1	0
NC_003318.1	453999	1	1	1	1	1	1	1	1	1	1	1	1
NC_003318.1	470583	1	1	1	1	1	1	1	1	1	1	1	1
NC_003318.1	511833	1	1	1	1	1	1	1	1	1	1	1	1
NC_003318.1	511966	1	1	1	1	1	1	1	1	1	1	1	1
NC_003318.1	620656	0	0	0	1	0	0	1	1	0	0	0	0
NC_003318.1	651351	1	1	1	1	1	1	1	1	1	1	1	1
NC_003318.1	653327	1	1	1	1	1	1	1	1	1	1	1	1
NC_003318.1	653792	1	1	1	1	1	1	1	1	1	1	1	1
NC_003318.1	654234	1	1	1	1	1	1	1	1	1	1	1	1
NC_003318.1	666433	0	1	0	0	0	0	0	0	1	1	0	0
NC_003318.1	702683	0	0	0	0	0	0	0	1	0	0	0	0
NC_003318.1	733574	1	1	1	0	1	1	0	1	1	0	1	1
NC_003318.1	733585	1	1	1	0	1	1	1	1	1	0	1	1
NC_003318.1	797484	1	1	1	1	1	1	1	1	1	1	1	1
NC_003318.1	824170	1	1	1	1	1	1	1	1	1	1	1	1
NC_003318.1	850006	1	1	1	1	1	1	1	1	1	1	1	1
NC_003318.1	850012	1	1	1	1	1	1	1	1	1	1	1	1
NC_003318.1	862317	1	1	1	1	1	1	1	1	1	1	1	1
NC_003318.1	924828	1	1	1	1	1	1	1	1	1	1	1	1
NC_003318.1	924840	1	1	1	1	1	1	1	1	1	1	1	1
NC_003318.1	927500	1	1	1	1	1	1	1	1	1	1	1	1
NC_003318.1	956238	1	1	1	1	1	0	1	0	1	1	0	0
NC_003318.1	988056	1	1	1	1	1	1	1	1	1	1	1	1
NC_003318.1	988163	1	1	1	1	1	1	1	1	1	1	1	1
NC_003318.1	1004877	0	1	1	1	1	1	1	1	1	1	1	1
NC_003318.1	1034616	0	1	1	1	1	1	1	1	1	1	1	1
NC_003318.1	1051209	1	1	1	1	1	1	1	1	1	1	1	1
NC_003318.1	1143684	1	1	1	1	1	1	1	1	1	1	1	1
