# Supplementary material for: Coincidence cloning recovery of Brucella melitensis RNA from goat tissues: advancing the in vivo analysis of pathogen gene expression in brucellosis
Source: BMC Mol Biol. 2018 Aug 1;19:10. doi: 10.1186/s12867-018-0111-x (PMC6071331; doi:10.1186/s12867-018-0111-x)
Supplement: Supplementary file 7 — Additional file 7. Additional indel analysis. Data is presented from FreeBayes for a set of 5 selected indels identified by both FreeBayes and SNVer for coincidence cloning reads as compared to the B. melitensis 16M reference genome. For each of the samples indicated (provided as examples), the following are displayed: the total reads at the indel location from the RNA-sequencing sample, as mapped to the B. melitensis genome; the number of reads carrying the alternative (indel) allele; and the percent of mapped reads exhibiting the indel. > 92% of reads in each displayed location carried the indel of interest. [file 12867_2018_111_MOESM7_ESM.xlsx]

## Sheet: Sheet1
All indels presented below are located on Chr. I (NC_003317.1)
	Indel Position: 78774
	Sample	Culture 2	Goat 3	Goat 7
	Total Reads	126	59	209
	Alternative Allele (indel) reads	124	58	205
	Percent of reads with indel	98.4127	98.3051	98.0861
	Indel Position: 101042
	Sample	Culture 2	Goat 3	Goat 7
	Total Reads	168	242	251
	Alternative Allele (indel) reads	168	243	251
	Percent of reads with indel	100	100.413	100
	Indel Position: 209219
	Sample	Culture 2	Goat 3	Goat 7
	Total Reads	53	58	61
	Alternative Allele (indel) reads	52	55	60
	Percent of reads with indel	98.1132	94.8276	98.3607
	Indel Position: 464659
	Sample	Culture 2	Goat 3	Goat 7
	Total Reads	54	91	94
	Alternative Allele (indel) reads	52	84	90
	Percent of reads with indel	96.2963	92.3077	95.7447
	Indel Position: 656241
	Sample	Culture 2	Goat 3	Goat 7
	Total Reads	128	133	157
	Alternative Allele (indel) reads	122	128	154
	Percent of reads with indel	95.3125	96.2406	98.0892
