# Supplementary material for: Coincidence cloning recovery of Brucella melitensis RNA from goat tissues: advancing the in vivo analysis of pathogen gene expression in brucellosis
Source: BMC Mol Biol. 2018 Aug 1;19:10. doi: 10.1186/s12867-018-0111-x (PMC6071331; doi:10.1186/s12867-018-0111-x)
Supplement: Supplementary file 8 — Additional file 8. Analysis of differential gene expression comparison between short-term and long-term samples. Table presents the results of DESeq2 differential expression analysis comparing the group of short-term samples (goats 1–3) and long-term samples (goats 4–7). Data are sorted by the adjusted p-value for each comparison (Column G), from smallest to largest. Genes are identified by the locus tag in Column A. The log2FoldChange (Column C) indicates the log2 of the differential gene expression of (Long-term/Short-term) samples. [file 12867_2018_111_MOESM8_ESM.xlsx]

## Sheet: Additional File 5
Locus Tag	baseMean	log2FoldChange	lfcSE	stat	pvalue	padj
BMEII0498	913.462	2.564	0.179369	14.2945	2.37e-46	3.44e-43
BMEII0499	1196.39	2.54626	0.177802	14.3208	1.62e-46	3.44e-43
BMEI0171	256.586	3.36708	0.254311	13.24	5.15e-40	5e-37
BMEI1244	755.858	2.43203	0.201534	12.0676	1.57e-33	1.14e-30
BMEII0500	1618.74	2.31212	0.196711	11.7539	6.75e-32	3.92e-29
BMEI0174	353.926	2.89209	0.255204	11.3325	9.06e-30	4.39e-27
BMEII0564	547.648	3.21979	0.295052	10.9126	1e-27	4.17e-25
BMEI1245	753.085	2.40798	0.233391	10.3174	5.88e-25	2.14e-22
BMEII0527	179.184	3.39659	0.331831	10.2359	1.37e-24	4.42e-22
BMEI1987	1161.75	2.13794	0.212599	10.0562	8.63e-24	2.51e-21
BMEI0172	118.779	2.96736	0.296786	9.99831	1.55e-23	4.1e-21
BMEII0040	2178.29	1.80027	0.18099	9.94683	2.6e-23	6.31e-21
BMEI1986	731.17	2.20759	0.224125	9.84979	6.87e-23	1.54e-20
BMEII0526	153.442	3.37513	0.350802	9.62117	6.51e-22	1.35e-19
BMEI1926	76.2542	3.36196	0.366333	9.17732	4.42e-20	8.57e-18
BMEII0563	87.0217	2.95301	0.323117	9.13914	6.3e-20	1.14e-17
BMEII0084	98.2389	3.00882	0.338445	8.89013	6.1e-19	1.04e-16
BMEI1948	530.002	2.41414	0.272996	8.84313	9.31e-19	1.5e-16
BMEI1246	172.194	2.17519	0.247199	8.79934	1.38e-18	2.11e-16
BMEI0175	376.632	2.22968	0.255275	8.73443	2.45e-18	3.56e-16
BMEII0953	305.206	2.73815	0.316137	8.66127	4.67e-18	6.46e-16
BMEII0761	3453.03	1.97934	0.229031	8.6422	5.51e-18	7.29e-16
BMEI1203	850.471	2.30035	0.267042	8.6142	7.04e-18	8.9e-16
BMEI1985	783.82	2.1174	0.247678	8.549	1.24e-17	1.5e-15
BMEII0111	472.965	2.50193	0.304735	8.2102	2.21e-16	2.57e-14
BMEI1946	1212.82	2.3814	0.290358	8.2016	2.37e-16	2.65e-14
BMEI1925	328.888	3.25552	0.397496	8.19007	2.61e-16	2.81e-14
BMEII0114	264.005	2.56871	0.319628	8.03658	9.24e-16	9.59e-14
BMEI1947	327.658	2.18701	0.281647	7.76508	8.16e-15	8.18e-13
BMEII0954	177.279	2.79378	0.365449	7.64479	2.09e-14	2.03e-12
BMEII0528	168.28	1.83052	0.241731	7.57253	3.66e-14	3.43e-12
BMEII0113	534.613	2.63924	0.352454	7.48819	6.98e-14	6.35e-12
BMEI1945	622.727	2.23081	0.298123	7.48284	7.27e-14	6.41e-12
BMEII0112	714.9	2.53646	0.340268	7.4543	9.03e-14	7.73e-12
BMEI1816	231.397	4.02106	0.540369	7.44131	9.97e-14	8.28e-12
BMEI0173	41.9081	3.29411	0.458348	7.18691	6.63e-13	5.35e-11
BMEI1528	369.762	2.6942	0.379115	7.10655	1.19e-12	9.35e-11
BMEI1204	406.967	1.84624	0.261294	7.06575	1.6e-12	1.21e-10
BMEII1039	2322.25	1.6024	0.226848	7.06375	1.62e-12	1.21e-10
BMEII0952	123.072	2.57566	0.36657	7.0264	2.12e-12	1.54e-10
BMEII1061	126.385	2.68304	0.382546	7.01364	2.32e-12	1.65e-10
BMEII0559	4128.81	1.6366	0.235397	6.95249	3.59e-12	2.48e-10
BMEI1235	1364.37	1.72517	0.248792	6.9342	4.09e-12	2.76e-10
BMEII0561	2812.52	2.50667	0.36678	6.83427	8.24e-12	5.45e-10
BMEII0955	68.6749	2.8107	0.413512	6.79716	1.07e-11	6.9e-10
BMEII1040	888.045	1.8675	0.277331	6.73384	1.65e-11	1.04e-09
BMEI1501	54.6817	2.73943	0.408022	6.71394	1.89e-11	1.17e-09
BMEI1466	1217.56	2.59682	0.388676	6.6812	2.37e-11	1.44e-09
BMEI1236	468.524	1.60733	0.241685	6.65051	2.92e-11	1.73e-09
BMEI1927	27.795	4.06736	0.623623	6.52215	6.93e-11	4.03e-09
BMEI0142	841.368	1.27067	0.196624	6.46243	1.03e-10	5.87e-09
BMEII0760	280.565	1.66265	0.258019	6.44392	1.16e-10	6.51e-09
BMEI0460	1312.4	2.07751	0.325368	6.3851	1.71e-10	9.4e-09
BMEII0085	42.0399	2.88435	0.452169	6.37893	1.78e-10	9.6e-09
BMEI0141	4130.57	1.33463	0.211573	6.30813	2.82e-10	1.49e-08
BMEII0524	24.3727	3.68649	0.59131	6.23444	4.53e-10	2.35e-08
BMEI1234	464.778	1.76825	0.286101	6.18051	6.39e-10	3.26e-08
BMEII0290	41.4077	2.97765	0.485362	6.1349	8.52e-10	4.27e-08
BMEI0302	47.5928	2.56385	0.420437	6.09807	1.07e-09	5.29e-08
BMEII0746	143.978	2.98329	0.49177	6.06642	1.31e-09	6.34e-08
BMEI1499	107.845	2.19399	0.367277	5.97367	2.32e-09	1.09e-07
BMEII0747	121.176	2.85565	0.478009	5.97404	2.31e-09	1.09e-07
BMEI1350	1311.33	2.28315	0.384032	5.9452	2.76e-09	1.27e-07
BMEII1029	27.1716	4.30857	0.725086	5.94215	2.81e-09	1.28e-07
BMEI1817	115.251	3.3354	0.562823	5.9262	3.1e-09	1.39e-07
BMEI1527	287.091	1.84052	0.313614	5.86874	4.39e-09	1.93e-07
BMEII0560	309.596	1.70001	0.289793	5.86627	4.46e-09	1.93e-07
BMEI0461	975.173	2.02684	0.346554	5.84856	4.96e-09	2.12e-07
BMEII0735	2597.54	1.23271	0.211628	5.82491	5.71e-09	2.41e-07
BMEII0748	182.707	2.13653	0.370542	5.76598	8.12e-09	3.37e-07
BMEI1349	1160.72	2.31354	0.402293	5.75087	8.88e-09	3.64e-07
BMEII0598	3186.39	1.18107	0.207381	5.69519	1.23e-08	4.98e-07
BMEI1467	774.714	2.39254	0.420853	5.68498	1.31e-08	5.21e-07
BMEI0300	56.2405	2.23376	0.393112	5.68227	1.33e-08	5.22e-07
BMEI2000	1130.74	1.61275	0.284046	5.67778	1.36e-08	5.29e-07
BMEI1998	127.266	1.57815	0.27824	5.67189	1.41e-08	5.4e-07
BMEI0462	311.245	1.92172	0.346466	5.54665	2.91e-08	1.1e-06
BMEII0736	1908.53	1.82693	0.331148	5.51695	3.45e-08	1.29e-06
BMEI0024	1549.42	0.815332	0.150636	5.41258	6.21e-08	2.29e-06
BMEI1108	506.963	2.42699	0.448657	5.40946	6.32e-08	2.3e-06
BMEI1109	1423.14	2.39036	0.442757	5.39881	6.71e-08	2.38e-06
BMEII0785	928.89	1.22089	0.226055	5.40088	6.63e-08	2.38e-06
BMEII0786	1531	1.00699	0.186685	5.39403	6.89e-08	2.41e-06
BMEI1500	44.7217	2.55061	0.474377	5.37676	7.58e-08	2.63e-06
BMEI1360	603.245	1.78962	0.336588	5.31695	1.06e-07	3.61e-06
BMEII0289	59.9531	2.08504	0.393638	5.29685	1.18e-07	3.98e-06
BMEII0291	54.75	2.15616	0.40919	5.26934	1.37e-07	4.58e-06
BMEI1362	324.528	2.41215	0.45949	5.24962	1.52e-07	5.04e-06
BMEI1723	310.415	1.88677	0.359733	5.24492	1.56e-07	5.11e-06
BMEI0705	70.48	1.41014	0.269284	5.23664	1.64e-07	5.28e-06
BMEII0956	85.114	1.65433	0.316496	5.22703	1.72e-07	5.5e-06
BMEI1110	847.827	2.37993	0.456456	5.21392	1.85e-07	5.84e-06
BMEII1033	2257.44	1.34784	0.260027	5.18344	2.18e-07	6.81e-06
BMEI0304	32.3654	2.53977	0.494312	5.13799	2.78e-07	8.59e-06
BMEII0078	48.3246	2.47131	0.481186	5.13587	2.81e-07	8.6e-06
BMEII0860	15.859	3.66414	0.722922	5.06852	4.01e-07	1.21e-05
BMEI1999	1039.67	1.67412	0.33095	5.05854	4.22e-07	1.27e-05
BMEII0831	575.248	2.49295	0.498722	4.99868	5.77e-07	1.71e-05
BMEI1928	30.6191	2.2016	0.440901	4.99342	5.93e-07	1.74e-05
BMEII0462	49.6495	2.18492	0.43979	4.9681	6.76e-07	1.97e-05
BMEII0478	1721.07	-0.728216	0.147495	-4.93722	7.92e-07	2.28e-05
BMEII0012	76.0408	2.75294	0.564704	4.87501	1.09e-06	3.1e-05
BMEI1233	1473.19	0.955483	0.197746	4.83188	1.35e-06	3.82e-05
BMEII0865	16.1823	2.88059	0.596897	4.82594	1.39e-06	3.9e-05
BMEI1502	44.6907	2.14071	0.444024	4.82115	1.43e-06	3.95e-05
BMEII0745	73.2405	2.03288	0.422666	4.80966	1.51e-06	4.15e-05
BMEII0288	28.2806	2.74855	0.576517	4.76751	1.87e-06	5.05e-05
BMEII0383	39.7709	2.10512	0.441662	4.76636	1.88e-06	5.05e-05
BMEI0050	2974.24	1.52832	0.324078	4.71589	2.41e-06	6.42e-05
BMEII0862	12.4467	3.57964	0.764089	4.68485	2.8e-06	7.41e-05
BMEI0249	38.4888	2.83858	0.606551	4.67987	2.87e-06	7.52e-05
BMEII0083	23.4357	3.00362	0.643356	4.66867	3.03e-06	7.87e-05
BMEII0079	21.9346	3.17734	0.680841	4.66678	3.06e-06	7.87e-05
BMEII1034	1247.86	1.22037	0.26171	4.66305	3.12e-06	7.95e-05
BMEI1402	432.374	-0.894973	0.192024	-4.66074	3.15e-06	7.97e-05
BMEI0049	2105.57	1.90737	0.410242	4.64936	3.33e-06	8.35e-05
BMEI0303	28.7017	2.57493	0.556158	4.62986	3.66e-06	9.09e-05
BMEII0832	595.505	2.31994	0.502552	4.61633	3.91e-06	9.63e-05
BMEII0830	331.162	2.4953	0.541081	4.6117	3.99e-06	9.76e-05
BMEI1997	229.524	1.563	0.340772	4.58664	4.5e-06	0.000109155
BMEII1030	14.4031	3.04817	0.676619	4.50501	6.64e-06	0.000159506
BMEI0246	39.0979	2.68471	0.60267	4.45469	8.4e-06	0.000200258
BMEII0495	178.861	1.44328	0.326019	4.42698	9.56e-06	0.000225934
BMEII0918	628.616	-0.88587	0.202089	-4.38357	1.17e-05	0.000273803
BMEI1818	418.647	1.63171	0.373016	4.37438	1.22e-05	0.000283304
BMEI1168	189.971	-0.800836	0.183964	-4.35321	1.34e-05	0.000309629
BMEII0082	23.3211	3.51676	0.810395	4.33956	1.43e-05	0.0003269
BMEI1361	309.271	2.17718	0.505633	4.30585	1.66e-05	0.000376165
BMEII0464	12.7495	2.88072	0.669132	4.30516	1.67e-05	0.000376165
BMEI1962	204.19	-0.938179	0.21885	-4.28686	1.81e-05	0.000403935
BMEII0864	14.2408	3.05327	0.712392	4.28594	1.82e-05	0.000403935
BMEI1243	909.403	0.91292	0.2154	4.23826	2.25e-05	0.000496253
BMEI1486	1521.29	-2.7785	0.658235	-4.22114	2.43e-05	0.000531461
BMEII0996	3632.73	1.52675	0.36188	4.21895	2.45e-05	0.000532654
BMEI1766	11.2253	3.43246	0.813986	4.21686	2.48e-05	0.000533633
BMEIt26	50.8818	-1.31584	0.313396	-4.19864	2.69e-05	0.000574173
BMEII1062	17.8092	4.78129	1.13941	4.19629	2.71e-05	0.000575927
BMEI1363	421.948	2.12856	0.509775	4.17548	2.97e-05	0.000622104
BMEII1060	122.753	1.36624	0.327174	4.17588	2.97e-05	0.000622104
BMEI1722	321.299	1.77634	0.428197	4.14842	3.35e-05	0.000695379
BMEII0997	736.022	1.56597	0.381146	4.10858	3.98e-05	0.000821044
BMEII0080	17.3295	2.84535	0.694224	4.09861	4.16e-05	0.000851182
BMEII0061	3608.86	1.68024	0.410414	4.094	4.24e-05	0.000862215
BMEII0422	123.456	0.823431	0.201736	4.08172	4.47e-05	0.000902782
BMEI0949	413.276	2.24038	0.552081	4.05807	4.95e-05	0.000992319
BMEII0423	120.186	0.923548	0.228025	4.0502	5.12e-05	0.00101926
BMEII0465	21.2586	1.78136	0.442459	4.02604	5.67e-05	0.00112213
BMEII1032	14.0783	2.8877	0.721363	4.00312	6.25e-05	0.00122829
BMEI1386	4463.88	0.729551	0.182582	3.99574	6.45e-05	0.00125106
BMEII0919	364.699	-0.768761	0.192402	-3.9956	6.45e-05	0.00125106
BMEI0203	348.126	-0.932201	0.233544	-3.99155	6.56e-05	0.00126085
BMEI1529	1135.05	1.15413	0.289212	3.99061	6.59e-05	0.00126085
BMEI1656	710.848	-0.800867	0.20175	-3.9696	7.2e-05	0.00135943
BMEI1837	5749.6	1.15267	0.29033	3.9702	7.18e-05	0.00135943
BMEI0059	622.07	-0.910782	0.229565	-3.96742	7.27e-05	0.0013624
BMEI0389	298.611	-0.928194	0.234037	-3.96601	7.31e-05	0.0013624
BMEI0021	1438.42	1.08999	0.276165	3.94689	7.92e-05	0.00146649
BMEI0529	157.781	2.58181	0.658115	3.92303	8.74e-05	0.00160936
BMEI1657	291.611	-0.801807	0.20577	-3.89661	9.75e-05	0.0017841
BMEI0530	573.875	2.55152	0.655466	3.89269	9.91e-05	0.00180186
BMEI0950	416.099	2.31649	0.596226	3.88526	0.000102223	0.00184636
BMEII1105	433.808	-3.15011	0.811787	-3.88046	0.000104258	0.0018715
BMEI1413	1432.1	-0.726122	0.18899	-3.84213	0.000121973	0.00217606
BMEI0899	618.248	-0.916549	0.239339	-3.8295	0.000128405	0.00227684
BMEI0234	9.74091	3.51573	0.919598	3.82312	0.000131775	0.00230844
BMEII0250	18.4695	2.26002	0.591049	3.82374	0.000131441	0.00230844
BMEI1802	660.061	2.29097	0.6019	3.80622	0.000141106	0.0024571
BMEI1293	459.157	0.941202	0.24893	3.78098	0.000156211	0.00270393
BMEI0999	2014.15	-0.783801	0.20745	-3.77826	0.000157929	0.0027175
BMEI0830	1284.18	-0.561356	0.148896	-3.77012	0.000163168	0.00279113
BMEI0022	424.392	1.59505	0.424085	3.76116	0.000169125	0.00287611
BMEI1489	214.193	-3.12394	0.831643	-3.75635	0.000172411	0.00291494
BMEII0076	853.03	-2.74841	0.7361	-3.73374	0.000188656	0.00317117
BMEI0906	580.314	-0.889014	0.238312	-3.73046	0.000191132	0.00319433
BMEI0339	219.124	0.739558	0.199588	3.70543	0.000211032	0.00350674
BMEII0077	680.799	-0.554518	0.14977	-3.70245	0.000213525	0.00352801
BMEI1439	7513.63	1.35743	0.367561	3.69306	0.000221568	0.00361977
BMEII1064	56.9174	2.03272	0.550404	3.69313	0.000221507	0.00361977
BMEI0452	110.608	-0.891467	0.243403	-3.66252	0.00024975	0.0040574
BMEII0599	835.475	0.810866	0.221686	3.65772	0.00025447	0.0041111
BMEII0074	362.552	-0.649318	0.177589	-3.65629	0.000255892	0.00411124
BMEII0452	493.128	-0.665798	0.182309	-3.65204	0.000260165	0.00415693
BMEII0817	929.656	-2.64098	0.725058	-3.64244	0.000270066	0.00429153
BMEII0816	528.604	-2.7483	0.755368	-3.63835	0.000274386	0.00433648
BMEII0912	489.625	-0.658725	0.181307	-3.6332	0.000279923	0.00440009
BMEI0528	134.941	2.5137	0.693664	3.62381	0.000290298	0.0045319
BMEI0847	1638.37	0.84582	0.233471	3.62281	0.000291425	0.0045319
BMEI1490	216.673	-3.12299	0.864072	-3.61427	0.000301195	0.00465891
BMEI1117	27.3167	2.08928	0.580933	3.59643	0.000322618	0.00496387
BMEII0281	95.6156	0.939193	0.261443	3.59234	0.000327718	0.00501581
BMEI1401	328.7	-0.714713	0.199052	-3.59058	0.000329947	0.00502348
BMEI0383	60.0051	-3.0644	0.856228	-3.57895	0.000344972	0.00519782
BMEII0384	38.8659	1.47179	0.411145	3.57973	0.000343947	0.00519782
BMEII0479	830.066	-0.588514	0.165044	-3.56581	0.00036274	0.00543736
BMEI0382	62.6849	-3.14929	0.887567	-3.54823	0.000387825	0.00575406
BMEII0011	78.9441	2.07955	0.586031	3.54853	0.000387388	0.00575406
BMEI0754	920.893	-0.524886	0.148036	-3.54566	0.000391628	0.00575922
BMEII1028	17.9321	2.10925	0.59494	3.54532	0.000392134	0.00575922
BMEI0554	610.871	-0.675743	0.191392	-3.53068	0.000414488	0.00605694
BMEI0945	710.113	-0.725783	0.205646	-3.52928	0.00041669	0.00605867
BMEI0404	1490.88	-0.597556	0.16952	-3.52499	0.000423494	0.00612697
BMEII0562	15.9392	2.15599	0.611988	3.52292	0.000426818	0.00614449
BMEII0086	6.81808	4.02902	1.15025	3.50275	0.000460484	0.0065965
BMEI0190	125.067	0.801659	0.229317	3.49585	0.000472546	0.00672764
BMEI1732	1068.43	-2.58663	0.740119	-3.49489	0.000474266	0.00672764
BMEII0863	10.8978	2.22916	0.639075	3.4881	0.00048646	0.00686711
BMEI0060	1541.21	-0.702741	0.201586	-3.48606	0.000490184	0.00688606
BMEI1057	5839.1	0.950498	0.272757	3.48478	0.000492538	0.00688606
BMEII1104	75.5585	-2.96301	0.852187	-3.47695	0.000507155	0.00705649
BMEII0255	11.4373	2.53805	0.730863	3.47268	0.000515285	0.00713547
BMEI0542	414.044	-0.752197	0.216695	-3.47122	0.000518091	0.00714033
BMEII0518	604.84	-0.605508	0.175184	-3.4564	0.000547437	0.00750918
BMEI0282	784.016	-2.46267	0.714604	-3.4462	0.000568532	0.00775008
BMEI1028	287.03	-0.658689	0.191182	-3.44535	0.000570329	0.00775008
BMEI0704	389.979	0.711359	0.206685	3.44175	0.00057796	0.00779235
BMEII0930	23.3966	1.82878	0.531411	3.44136	0.000578799	0.00779235
BMEI0848	3171.09	0.800329	0.233732	3.42414	0.00061676	0.00826515
BMEI0062	1290.87	-0.692423	0.202422	-3.42069	0.000624632	0.00833225
BMEI1420	424.504	-0.516149	0.151578	-3.40517	0.00066123	0.00878016
BMEII0089	6.60108	4.06106	1.19307	3.40387	0.000664382	0.00878192
BMEI0107	81.6461	0.812332	0.239233	3.39557	0.000684849	0.00897537
BMEI0849	778.872	-0.584404	0.172114	-3.39544	0.00068519	0.00897537
BMEI0248	9.30417	3.11054	0.919453	3.38303	0.000716904	0.00934402
BMEII0463	9.12716	2.78085	0.822263	3.38194	0.000719759	0.00934402
BMEII0514	116.611	-2.6138	0.77808	-3.35929	0.000781429	0.0100995
BMEI0901	421.106	-0.678812	0.202613	-3.35029	0.000807279	0.0102964
BMEII0145	1413.05	-0.569999	0.170065	-3.35164	0.000803332	0.0102964
BMEII0430	22.8399	2.88899	0.862166	3.35085	0.000805634	0.0102964
BMEI0310	202.963	-0.707187	0.211409	-3.34512	0.000822477	0.0104294
BMEI0743	220.837	-0.673868	0.201497	-3.34431	0.000824888	0.0104294
BMEI1678	190.201	-0.828374	0.24817	-3.33792	0.000844073	0.0106258
BMEI0023	341.155	1.44533	0.433536	3.33382	0.000856631	0.0106965
BMEI1690	374.149	-0.676759	0.203007	-3.33368	0.000857048	0.0106965
BMEI1875	4.07003	5.20748	1.56539	3.32664	0.000878998	0.0109236
BMEII0853	847.353	-0.771733	0.233921	-3.29912	0.000969897	0.012002
BMEII0891	424.974	-2.04273	0.619495	-3.29742	0.000975786	0.0120237
BMEI0502	996.928	-2.52931	0.767541	-3.29534	0.000983035	0.0120619
BMEI1480	29.6764	3.72425	1.13071	3.29373	0.000988686	0.0120802
BMEII0655	467.507	-0.469074	0.1425	-3.29174	0.0009957	0.012115
BMEI1625	43.2393	1.181	0.358936	3.2903	0.00100082	0.0121266
BMEII0182	814.939	-0.660859	0.202094	-3.27005	0.00107528	0.0129211
BMEII1020	75.7087	0.932487	0.285124	3.27046	0.00107371	0.0129211
BMEII0299	198.374	0.599074	0.184098	3.2541	0.0011375	0.0136126
BMEII0890	746.094	-2.24677	0.691108	-3.25096	0.00115014	0.0137074
BMEI1482	96.0396	1.79088	0.551847	3.24525	0.00117349	0.0139286
BMEI1604	1417.21	-2.30007	0.709454	-3.24203	0.0011868	0.0140293
BMEI1479	28.819	3.99803	1.23617	3.23421	0.00121981	0.0143611
BMEI1454	975.389	0.662177	0.204878	3.23205	0.00122904	0.0144115
BMEI0281	223.6	-1.31702	0.407808	-3.22951	0.00124002	0.0144818
BMEII0721	186.771	0.713766	0.222296	3.21089	0.00132325	0.0153921
BMEIt18	81.3119	-0.890871	0.277732	-3.20767	0.00133816	0.0155034
BMEI0605	76.0479	0.922972	0.288136	3.20325	0.00135886	0.0156808
BMEI1775	2158.66	1.43906	0.449725	3.19987	0.00137491	0.0157411
BMEII0251	6.15251	3.26318	1.01971	3.2001	0.0013738	0.0157411
BMEII0292	33.775	1.25871	0.394576	3.19004	0.00142253	0.0162224
BMEII0665	253.428	-1.43226	0.450294	-3.18073	0.00146905	0.0166875
BMEII0911	477.506	-0.574224	0.181632	-3.16147	0.00156973	0.0177617
BMEI0385	63.1216	-2.83396	0.897784	-3.15662	0.00159611	0.0179903
BMEI0865	497.515	-2.28329	0.72822	-3.13544	0.00171595	0.0192329
BMEI0900	753.072	-0.626542	0.199865	-3.13482	0.00171959	0.0192329
BMEI0582	36.9635	1.06424	0.340546	3.12511	0.00177741	0.0195459
BMEI1535	236.691	0.549672	0.175986	3.12337	0.0017879	0.0195459
BMEI1771	8.23238	2.33975	0.748388	3.12639	0.00176969	0.0195459
BMEI1805	10.2872	2.47454	0.792198	3.12364	0.00178628	0.0195459
BMEI1970	549.191	-0.657546	0.210277	-3.12705	0.00176569	0.0195459
BMEII0814	189.44	-2.19087	0.700196	-3.12894	0.00175438	0.0195459
BMEII0484	626.178	-0.572822	0.183979	-3.11352	0.0018487	0.020135
BMEI0247	6.83375	4.03737	1.29785	3.11082	0.00186567	0.0201686
BMEII0844	348.685	-0.516167	0.165924	-3.11087	0.00186537	0.0201686
BMEI1189	1214.88	1.92162	0.618084	3.109	0.00187719	0.0201733
BMEI1255	520.16	-0.545974	0.175635	-3.10857	0.00187998	0.0201733
BMEI0501	208.873	-2.19803	0.708007	-3.10453	0.00190583	0.0203755
BMEI0335	2.86225	4.70561	1.52566	3.0843	0.00204033	0.0217336
BMEI1746	479.448	-0.540786	0.175513	-3.08117	0.00206189	0.0218831
BMEI1512	69.7006	0.850983	0.276469	3.07804	0.00208368	0.0220339
BMEII0400	336.491	-0.589243	0.191656	-3.07449	0.00210862	0.022217
BMEII0815	270.67	-2.06978	0.675734	-3.06301	0.00219121	0.0230038
BMEI0147	155.86	-0.697524	0.228131	-3.05756	0.00223146	0.0233421
BMEI0052	881.278	-0.783521	0.2565	-3.05466	0.00225315	0.0233828
BMEI0301	7.61454	2.53063	0.828334	3.05509	0.00224995	0.0233828
BMEI1167	148.564	-0.740688	0.242545	-3.05382	0.00225947	0.0233828
BMEII0356	163.585	0.803886	0.264114	3.04371	0.00233684	0.0240976
BMEI1789	220.714	0.670675	0.220479	3.0419	0.00235088	0.0241567
BMEII0065	72.0919	-1.34623	0.443045	-3.03858	0.00237694	0.0243386
BMEI1481	17.1159	3.7231	1.22632	3.036	0.00239742	0.0244621
BMEI0978	259.911	-0.597548	0.196924	-3.0344	0.00241014	0.0245059
BMEII0813	777.601	-0.461285	0.152072	-3.03333	0.00241867	0.024507
BMEI0695	27.0564	1.18512	0.392048	3.02289	0.00250373	0.0252807
BMEI1772	2.76717	4.67167	1.54689	3.02004	0.00252744	0.0254318
BMEI1976	127.579	-2.26716	0.751538	-3.0167	0.00255546	0.0256251
BMEI0585	6465.48	1.08052	0.35856	3.0135	0.00258255	0.0258077
BMEI1776	1092.88	1.33211	0.442512	3.01033	0.00260961	0.0259888
BMEI0925	146.91	0.866282	0.288555	3.00214	0.00268092	0.0264373
BMEII0062	113.446	-2.45343	0.817133	-3.00249	0.00267784	0.0264373
BMEII0150	376.362	-0.592273	0.197291	-3.00202	0.00268191	0.0264373
BMEII0595	56.4509	-2.24474	0.748288	-2.99984	0.00270125	0.0265379
BMEII0654	849.488	-0.585292	0.195669	-2.99123	0.00277856	0.0272055
BMEI0570	308.122	-0.72234	0.241693	-2.98866	0.00280201	0.0273431
BMEI1963	704.348	-1.71289	0.573589	-2.98627	0.00282404	0.0274659
BMEI0730	73.8997	-2.27221	0.764054	-2.97388	0.00294056	0.0282905
BMEI0844	129.141	-0.701439	0.235686	-2.97616	0.00291884	0.0282905
BMEI1697	186.29	-0.844177	0.283854	-2.97398	0.0029396	0.0282905
BMEII0861	9.63857	2.36315	0.794833	2.97314	0.00294774	0.0282905
BMEI0267	213.523	0.871614	0.293576	2.96896	0.0029881	0.0285407
BMEI1295	79.8429	-2.12264	0.71532	-2.9674	0.00300325	0.0285407
BMEI1421	182.998	-0.541086	0.182306	-2.96801	0.00299739	0.0285407
BMEI1921	312.896	0.71646	0.241789	2.96317	0.00304491	0.0288423
BMEI0192	915.589	-0.622305	0.210182	-2.96079	0.00306853	0.0289717
BMEI1120	11.5678	1.87933	0.635348	2.95795	0.00309696	0.0291455
BMEI0451	2495.75	-0.465786	0.157939	-2.94915	0.00318647	0.0298911
BMEII0063	108.287	-2.40805	0.81696	-2.94757	0.00320282	0.0299479
BMEI0485	256.81	0.628806	0.213608	2.94374	0.00324275	0.0302241
BMEI1721	11.6579	1.65373	0.562209	2.94149	0.00326641	0.0303474
BMEI0972	239.972	-0.664907	0.226317	-2.93794	0.003304	0.0305832
BMEI1370	919.427	-0.484986	0.165123	-2.93711	0.00331283	0.0305832
BMEII1042	1406.94	-2.25122	0.766795	-2.93588	0.00332604	0.030608
BMEI1404	936.377	-0.624601	0.21291	-2.93364	0.00335018	0.030689
BMEII0171	112.676	-0.755752	0.257679	-2.93292	0.00335788	0.030689
BMEII0507	111.43	-0.794234	0.270873	-2.93213	0.0033665	0.030689
BMEII0208	119.681	-0.704041	0.240552	-2.92677	0.00342497	0.0311244
BMEI1118	26.3624	1.68102	0.575268	2.92214	0.0034763	0.0314924
BMEI1122	18.9448	1.42454	0.487687	2.92102	0.00348887	0.0315082
BMEI1757	216.096	-2.31266	0.792143	-2.9195	0.00350595	0.0315644
BMEII0517	158.923	-0.599722	0.205516	-2.91813	0.00352138	0.0316055
BMEII0993	303.153	-0.51113	0.175226	-2.91698	0.00353439	0.0316247
BMEI1684	288.418	-0.711216	0.244053	-2.91418	0.0035662	0.0318114
BMEI1188	280.205	1.70542	0.585844	2.91104	0.00360222	0.0320344
BMEI1085	268.053	-0.527891	0.18151	-2.90833	0.00363363	0.0320651
BMEI1753	277.778	-1.90111	0.653989	-2.90695	0.00364977	0.0320651
BMEI1768	6.1938	2.79893	0.962677	2.90744	0.00364395	0.0320651
BMEII0660	243.044	0.524478	0.180326	2.90849	0.00363176	0.0320651
BMEII0674	119.777	-1.63333	0.562328	-2.9046	0.00367728	0.0322094
BMEI1590	89.0811	-0.734528	0.252988	-2.90341	0.00369125	0.0322347
BMEI0732	51.1791	-1.88187	0.648973	-2.89976	0.00373447	0.0325145
BMEI0948	574.623	0.974917	0.336466	2.89752	0.00376128	0.0325573
BMEI1755	119.074	-2.12745	0.734243	-2.89748	0.00376177	0.0325573
BMEII0224	58.4175	-1.89577	0.654618	-2.896	0.00377957	0.0326142
BMEI0189	747.954	-0.700549	0.24202	-2.89459	0.00379652	0.0326636
BMEI1538	108.186	-2.21194	0.765067	-2.89117	0.00383814	0.0328471
BMEII0568	208.259	-1.71885	0.594558	-2.89098	0.00384044	0.0328471
BMEI1128	98.1899	-0.752606	0.260677	-2.88712	0.00388788	0.0331276
BMEI1752	618.957	-1.85087	0.641428	-2.88554	0.00390742	0.0331276
BMEII0183	783.536	-0.563345	0.195207	-2.88589	0.00390313	0.0331276
BMEII1018	194.291	-2.4196	0.839199	-2.88322	0.00393628	0.0332753
BMEI0731	131.221	-1.98739	0.690561	-2.87793	0.0040029	0.0337404
BMEII0927	15.1076	1.65225	0.574637	2.8753	0.0040364	0.0339245
BMEI1396	920.501	-0.496018	0.172582	-2.8741	0.00405184	0.0339561
BMEII0146	886.634	-0.525901	0.183409	-2.86737	0.00413896	0.0345865
BMEI2004	1780.28	-1.85565	0.64741	-2.86627	0.00415342	0.0346078
BMEI0951	328.171	0.953737	0.333404	2.8606	0.00422839	0.0351319
BMEI0008	99.5616	-0.880396	0.30809	-2.8576	0.00426863	0.0353652
BMEII0448	161.862	-0.66645	0.23385	-2.8499	0.00437328	0.0361293
BMEI1873	11.3338	2.44205	0.857367	2.84831	0.00439523	0.0362078
BMEII0382	143.791	1.38503	0.486644	2.84609	0.00442601	0.0363583
BMEI0864	284.598	-1.39644	0.490988	-2.84415	0.00445303	0.0364772
BMEI1459	143.843	-2.11819	0.746383	-2.83795	0.00454046	0.036985
BMEII0917	409.785	-0.527099	0.185688	-2.83862	0.00453087	0.036985
BMEI1084	111.95	-0.863636	0.304681	-2.83455	0.00458897	0.0371073
BMEI1603	396.107	-0.886007	0.312428	-2.83588	0.00457001	0.0371073
BMEII0576	190.373	-0.592527	0.209062	-2.83422	0.00459375	0.0371073
BMEI1397	521.523	-0.548968	0.193878	-2.83151	0.00463293	0.0373201
BMEI1700	101.671	-0.723944	0.255837	-2.82971	0.00465904	0.0373237
BMEII0225	678.789	-0.590226	0.20854	-2.83029	0.00465065	0.0373237
BMEI0244	493.12	-0.492624	0.174258	-2.82699	0.00469884	0.0374154
BMEI1488	533.799	-0.716315	0.253447	-2.82629	0.00470909	0.0374154
BMEI1912	245.165	-0.666968	0.235867	-2.82773	0.00468791	0.0374154
BMEI0268	154.259	0.727049	0.257399	2.8246	0.00473395	0.0375104
BMEII1019	389.592	-2.3693	0.840062	-2.82038	0.00479666	0.037904
BMEI1256	146.421	-0.640373	0.227158	-2.81907	0.00481635	0.0379565
BMEI1187	238.683	-0.705513	0.250347	-2.81814	0.00483022	0.0379629
BMEI0384	44.8038	-2.86498	1.01833	-2.81342	0.0049017	0.0383419
BMEII0547	35.1401	-2.15818	0.767158	-2.81322	0.00490481	0.0383419
BMEI1390	84.5764	0.718018	0.255319	2.81224	0.00491978	0.038347
BMEII0481	698.908	-0.501899	0.17852	-2.81145	0.00493184	0.038347
BMEI1458	109.71	-2.21358	0.787633	-2.81042	0.0049477	0.038366
BMEII0515	160.425	-1.54016	0.548182	-2.80958	0.00496066	0.038366
BMEII0609	211.168	-0.542659	0.1933	-2.80735	0.00499513	0.0385058
BMEIIr01	4493.57	-0.470193	0.167525	-2.8067	0.00500523	0.0385058
BMEI0987	85.5629	0.638976	0.227737	2.80576	0.00501981	0.0385161
BMEII0570	141.272	-0.737931	0.263177	-2.80393	0.00504836	0.0386333
BMEI0058	7180.15	-0.519719	0.185565	-2.80074	0.00509861	0.0387122
BMEI1468	656.562	0.733968	0.262007	2.80133	0.00508924	0.0387122
BMEII0759	42.3744	1.00619	0.359245	2.80084	0.00509699	0.0387122
BMEII1107	160.001	-0.81864	0.293707	-2.78727	0.00531542	0.0402532
BMEI0331	5.65132	3.68263	1.32333	2.78286	0.00538828	0.0403239
BMEI0387	760.465	-0.434921	0.156241	-2.78366	0.00537493	0.0403239
BMEI0521	386.437	-0.730635	0.262431	-2.7841	0.00536765	0.0403239
BMEII0092	104.325	0.640875	0.230123	2.78492	0.00535409	0.0403239
BMEII0702	829.385	-0.652663	0.234559	-2.78251	0.00539408	0.0403239
BMEII0537	62.8761	-1.16325	0.41837	-2.78043	0.00542875	0.040479
BMEI1258	612.02	-2.18676	0.78714	-2.77811	0.00546764	0.0406647
BMEII0710	30.8404	1.08183	0.390247	2.77217	0.00556843	0.0413086
BMEII0443	134.563	0.740394	0.267841	2.7643	0.00570453	0.0422106
BMEI0555	116.234	-0.765546	0.277145	-2.76226	0.00574022	0.0423669
BMEI1250	350.253	-1.23805	0.449245	-2.75585	0.00585391	0.0430966
BMEII0333	317.748	-0.699221	0.253866	-2.75429	0.00588193	0.0431936
BMEII0178	5.98532	2.49014	0.905265	2.75073	0.00594619	0.0435554
BMEI1202	711.113	0.631657	0.229725	2.74962	0.0059664	0.0435937
BMEI1296	839.887	-1.81145	0.659724	-2.74577	0.00603692	0.0438884
BMEII0144	958.128	-0.401106	0.146063	-2.74611	0.00603062	0.0438884
BMEI0220	124.408	-0.703474	0.256656	-2.74093	0.00612664	0.0444296
BMEII0688	121.285	0.678649	0.247877	2.73784	0.00618441	0.044737
BMEIr05	4547.04	-0.469652	0.171611	-2.73672	0.00620554	0.0447784
BMEI1680	289.522	-0.636143	0.232776	-2.73286	0.00627874	0.0451945
BMEII0596	481.221	-1.6935	0.620312	-2.73008	0.00633192	0.0454648
BMEI1973	499.959	-1.91979	0.704054	-2.72677	0.00639578	0.0456976
BMEII0034	349.378	-0.577372	0.21169	-2.72744	0.00638269	0.0456976
BMEII0708	553.087	-0.632651	0.232269	-2.72379	0.00645375	0.0459988
BMEI0332	2.38937	4.45197	1.63597	2.72131	0.00650247	0.0462327
BMEI0898	160.705	-0.595577	0.220035	-2.70673	0.00679487	0.0481939
BMEII0219	514.274	-0.44685	0.165163	-2.70551	0.00681989	0.0482536
BMEII0432	14.4797	2.91228	1.07714	2.70372	0.00685672	0.0483964
BMEI1511	52.3969	0.792408	0.293214	2.70249	0.00688213	0.0484582
BMEI0728	170.105	-1.90863	0.707638	-2.69719	0.00699271	0.0491179
BMEI0266	184.996	0.578339	0.214704	2.69366	0.00706716	0.0495212
BMEI2024	3437.59	-1.69795	0.631456	-2.68894	0.00716798	0.050107
BMEI0143	517.994	-0.420662	0.156794	-2.68289	0.00729896	0.0507784
BMEI1977	43.2327	-2.15596	0.803433	-2.68343	0.00728711	0.0507784
BMEII0715	481.45	-0.580289	0.216504	-2.68027	0.00735626	0.0510549
BMEIr01	4522.26	-0.480247	0.179497	-2.67551	0.00746166	0.0516631
BMEI0082	273.663	-1.89782	0.710743	-2.67019	0.00758072	0.0523232
BMEI1801	1676.65	1.1385	0.42646	2.66965	0.00759299	0.0523232
BMEII0701	216.335	-1.9437	0.728715	-2.6673	0.0076464	0.0525667
BMEII1051	112.794	0.679072	0.254727	2.66589	0.00767857	0.0526634
BMEI0398	1552.01	-0.499181	0.187335	-2.66464	0.00770704	0.0527343
BMEII0197	112.799	0.563428	0.212156	2.65572	0.00791388	0.0540225
BMEI0516	557.219	-0.433044	0.163118	-2.65478	0.0079359	0.0540459
BMEII0706	563.696	-0.656242	0.247364	-2.65294	0.00797929	0.0542145
BMEI1608	666.331	-0.489863	0.184726	-2.65184	0.00800544	0.0542653
BMEI0067	54.4578	0.781326	0.294858	2.64984	0.00805304	0.0544238
BMEII0313	935.252	-1.78465	0.673635	-2.64928	0.00806625	0.0544238
BMEI1000	1318.65	-0.465377	0.175996	-2.64424	0.00818746	0.0551137
BMEII0380	77.353	-1.90817	0.72209	-2.64257	0.00822801	0.0552588
BMEI1667	20.7314	1.1447	0.433432	2.64101	0.00826591	0.0553854
BMEII0332	54.2251	-0.837684	0.317566	-2.63783	0.00834384	0.0557258
BMEII0675	654.629	-1.09467	0.415059	-2.63737	0.00835504	0.0557258
BMEI1416	392.532	-0.661297	0.250924	-2.63545	0.00840247	0.0557863
BMEI1846	62.6582	0.726999	0.275775	2.63621	0.00838381	0.0557863
BMEII0762	106.926	0.620218	0.235531	2.63327	0.00845673	0.0560186
BMEI0236	24.3594	0.975202	0.370485	2.63223	0.00848262	0.0560624
BMEII1048	87.3913	0.792907	0.301381	2.63091	0.0085156	0.0561527
BMEI1598	82.1755	-0.797088	0.303125	-2.62957	0.00854928	0.0562473
BMEII1024	714.298	-0.468787	0.178402	-2.62771	0.00859621	0.0564284
BMEI0447	413.787	-0.554674	0.211287	-2.62522	0.00865938	0.0564607
BMEI0903	7959.06	-0.410915	0.156452	-2.62646	0.00862791	0.0564607
BMEI1417	399.894	-0.736075	0.280353	-2.62553	0.00865135	0.0564607
BMEII0170	380.642	-0.606082	0.231175	-2.62175	0.00874806	0.0569113
BMEII0985	1029.46	-0.439161	0.167626	-2.61989	0.00879585	0.0570945
BMEI0803	14.74	1.26543	0.483684	2.61624	0.00889043	0.0575799
BMEI1880	141.238	-0.676652	0.259207	-2.61046	0.00904197	0.0584312
BMEI0081	1148.47	-1.86035	0.713704	-2.60661	0.00914421	0.0585729
BMEI0956	654.96	-0.558059	0.214018	-2.60754	0.00911959	0.0585729
BMEII0392	18.3762	-2.20906	0.847487	-2.60661	0.00914446	0.0585729
BMEII1037	934.573	-1.63758	0.62786	-2.60819	0.00910229	0.0585729
BMEI1249	209.015	-1.23292	0.473902	-2.60163	0.00927806	0.059298
BMEII0147	502.228	0.454507	0.175018	2.59691	0.00940662	0.0599878
BMEII0668	131.501	-1.26601	0.487907	-2.59477	0.00946554	0.0602315
BMEII0453	194.276	-0.576977	0.22249	-2.59327	0.00950673	0.0603615
BMEIt20	115.894	-0.695114	0.268408	-2.58977	0.00960407	0.0608467
BMEI0396	155.552	0.525587	0.20341	2.58388	0.00976948	0.0611585
BMEI0580	227.663	-1.74137	0.673718	-2.58471	0.00974602	0.0611585
BMEI1517	246.205	-0.487659	0.188735	-2.58383	0.00977089	0.0611585
BMEI1901	42.391	-2.16561	0.838236	-2.58353	0.00977947	0.0611585
BMEII0059	256.538	-1.80445	0.697747	-2.58611	0.00970659	0.0611585
BMEII0684	6.07601	-2.09631	0.810316	-2.58702	0.00968099	0.0611585
BMEII0699	194.393	-1.9982	0.77372	-2.58258	0.00980633	0.0611949
BMEI0520	719.783	0.583997	0.227255	2.56978	0.0101763	0.0633675
BMEI1134	528.48	-0.450681	0.175551	-2.56724	0.010251	0.0636967
BMEI1696	1719.35	-0.542608	0.211519	-2.56529	0.0103089	0.0637833
BMEII0350	582.738	0.544036	0.212057	2.56552	0.0103022	0.0637833
BMEI1974	204.947	-0.583777	0.227663	-2.56422	0.0103409	0.0638456
BMEII0592	105.308	0.582711	0.227322	2.56337	0.0103662	0.0638665
BMEI1405	470.805	-0.545154	0.212788	-2.56196	0.0104083	0.0639311
BMEII1101	236.726	-0.531688	0.207565	-2.56155	0.0104207	0.0639311
BMEII0088	4.79723	2.85807	1.1164	2.56008	0.0104649	0.0640675
BMEI0616	190.188	0.571754	0.223524	2.55791	0.0105305	0.0643332
BMEI0274	140.23	0.601916	0.235421	2.55676	0.0105651	0.0644093
BMEI1689	76.824	-0.898277	0.351527	-2.55536	0.0106078	0.0645344
BMEI0581	152.51	-1.74648	0.684204	-2.55258	0.0106929	0.064913
BMEI0985	168.207	-0.536483	0.210231	-2.55187	0.0107147	0.064913
BMEII0312	935.966	-1.69545	0.664782	-2.55039	0.0107603	0.0649505
BMEII1094	4.85278	2.46171	0.965294	2.55022	0.0107655	0.0649505
BMEI1465	1493.41	-1.17774	0.462499	-2.54648	0.0108815	0.0655146
BMEI0066	182.805	0.71269	0.280232	2.54322	0.0109837	0.0659929
BMEI0576	615.018	-0.536682	0.211213	-2.54096	0.0110549	0.066284
BMEI0902	1510.31	-0.447586	0.17644	-2.53676	0.0111883	0.0669454
BMEII0035	347.913	-0.47692	0.188087	-2.53564	0.0112241	0.0670221
BMEI1876	27.8183	1.37139	0.541447	2.53282	0.0113148	0.067425
BMEI0874	45.2768	0.828554	0.328075	2.5255	0.0115534	0.0684347
BMEI0921	355.192	-0.535602	0.21211	-2.52512	0.0115659	0.0684347
BMEI1531	543.328	0.504523	0.199832	2.52474	0.0115784	0.0684347
BMEI1660	8083.51	-0.413566	0.163777	-2.52517	0.0115642	0.0684347
BMEI1988	419.284	0.578384	0.229218	2.5233	0.011626	0.0685539
BMEII0217	39.4502	0.801775	0.317824	2.5227	0.0116457	0.0685539
BMEII1112	19.6771	-2.31196	0.916941	-2.52138	0.0116895	0.0686729
BMEI0223	126.24	-0.634434	0.252124	-2.51636	0.0118574	0.0692241
BMEI0610	559.285	-0.472353	0.187628	-2.5175	0.0118192	0.0692241
BMEI1172	590.854	-0.384897	0.153112	-2.51383	0.0119429	0.0692241
BMEI1414	393.429	-0.755192	0.300355	-2.51433	0.0119259	0.0692241
BMEI1894	237.937	0.625788	0.249032	2.51288	0.0119749	0.0692241
BMEI1896	2911.84	0.612057	0.24335	2.51513	0.0118988	0.0692241
BMEII0716	329.889	-0.509182	0.202683	-2.51222	0.0119976	0.0692241
BMEII0806	851.644	-0.50406	0.200324	-2.51623	0.0118619	0.0692241
BMEII0826	146.195	0.631905	0.251452	2.51303	0.01197	0.0692241
BMEI0358	252.039	-0.569826	0.226902	-2.51133	0.0120278	0.069261
BMEI1300	136.023	-0.645437	0.257198	-2.50949	0.0120905	0.0694843
BMEI1092	19.0364	1.13102	0.451196	2.50672	0.0121856	0.0697577
BMEI1491	256.649	-0.628648	0.250855	-2.50602	0.01221	0.0697577
BMEII0903	103.32	-0.675339	0.269417	-2.50666	0.0121876	0.0697577
BMEII0623	19.0645	-1.9494	0.778207	-2.50498	0.0122457	0.0698244
BMEII0673	331.857	1.63922	0.654958	2.50278	0.0123221	0.0701224
BMEI1675	216.586	-0.55102	0.220499	-2.49896	0.0124558	0.070745
BMEIt11	270.374	-0.715964	0.286656	-2.49764	0.0125022	0.0708704
BMEI0074	461.131	-0.611265	0.245106	-2.49388	0.0126356	0.0713832
BMEI0720	47.3477	0.834174	0.334512	2.4937	0.0126418	0.0713832
BMEI1541	682.145	-0.6431	0.258243	-2.4903	0.0127637	0.0717925
BMEII0223	47.1012	-1.88335	0.75611	-2.49085	0.0127439	0.0717925
BMEI0083	14.2058	-1.97539	0.794574	-2.4861	0.0129152	0.0725044
BMEI0638	105.552	0.582505	0.234485	2.48419	0.0129845	0.0727533
BMEI0463	181.932	0.539206	0.217268	2.48176	0.0130736	0.0729714
BMEI1478	127.215	3.18985	1.28522	2.48194	0.0130669	0.0729714
BMEI0241	265.856	0.478556	0.193165	2.47744	0.0132329	0.073222
BMEI1072	200.84	-0.5276	0.213047	-2.47645	0.0132696	0.073222
BMEI1369	294.093	-0.572212	0.231044	-2.47664	0.0132625	0.073222
BMEII0349	71.906	0.668294	0.269613	2.47871	0.0131857	0.073222
BMEII0914	108.334	0.644722	0.260003	2.47967	0.0131505	0.073222
BMEII1114	240.566	-1.43651	0.580045	-2.47654	0.0132662	0.073222
BMEI0827	1520.51	0.934377	0.377872	2.47274	0.0134083	0.0737074
BMEII0838	117.206	0.597909	0.241755	2.4732	0.0133909	0.0737074
BMEII0253	5.40333	2.21309	0.897682	2.46534	0.0136883	0.0751046
BMEI1423	120.629	0.532599	0.216245	2.46294	0.0137802	0.0754665
BMEI2023	2797.91	0.609507	0.247756	2.46012	0.0138893	0.0759209
BMEI0933	282.828	-0.61974	0.252314	-2.45622	0.0140407	0.0761816
BMEI0984	396.895	0.510265	0.207746	2.45619	0.0140417	0.0761816
BMEI1975	204.316	-0.549724	0.223677	-2.45767	0.0139843	0.0761816
BMEII0975	297.011	0.542818	0.220942	2.45683	0.0140169	0.0761816
BMEI0789	590.384	-0.967211	0.394502	-2.45173	0.0142172	0.0768468
BMEI1518	306.242	-0.519955	0.212027	-2.45231	0.0141944	0.0768468
BMEI0198	1294.07	-0.543264	0.221775	-2.44961	0.014301	0.0771562
BMEII1065	18.1659	1.27575	0.520958	2.44886	0.0143311	0.0771756
BMEI1495	228.85	0.502959	0.205592	2.4464	0.0144292	0.0775247
BMEII0336	6.88757	1.8183	0.74341	2.4459	0.0144492	0.0775247
BMEI0001	544.948	-0.56285	0.230624	-2.44056	0.0146646	0.0783719
BMEI0664	4.07323	2.66833	1.09304	2.4412	0.0146385	0.0783719
BMEII0064	35.2345	-2.17691	0.892183	-2.43998	0.014688	0.0783719
BMEI1061	279.892	-1.4876	0.609883	-2.43916	0.0147216	0.0784076
BMEII0492	516.936	-0.556576	0.228598	-2.43473	0.0149027	0.079227
BMEII0087	5.44448	2.59319	1.06828	2.42745	0.0152054	0.0804211
BMEII0257	6.58617	1.96145	0.80795	2.42769	0.0151954	0.0804211
BMEII0491	46.2136	0.824347	0.33961	2.42733	0.0152103	0.0804211
BMEII0525	4.5505	2.77686	1.14438	2.42651	0.0152449	0.0804574
BMEII0470	702.431	-0.378789	0.156157	-2.4257	0.0152788	0.0804903
BMEI0979	340.724	-0.426903	0.176198	-2.42286	0.0153988	0.080854
BMEI1908	130.98	-1.4545	0.600349	-2.42275	0.0154034	0.080854
BMEI1530	421.34	-0.431011	0.178384	-2.41619	0.0156838	0.0821776
BMEI0432	205.689	-0.448801	0.185844	-2.41494	0.015738	0.082313
BMEI0651	1002.68	-0.467238	0.193926	-2.40936	0.0159805	0.0834312
BMEII0992	61.3772	-0.693831	0.288219	-2.40731	0.0160707	0.0837521
BMEI0195	173.911	3.67298	1.5268	2.40568	0.0161424	0.0839319
BMEI0873	84.6312	0.634467	0.26386	2.40456	0.0161918	0.0839319
BMEII0196	37.6194	0.814811	0.338835	2.40474	0.0161839	0.0839319
BMEI1025	659.888	-0.5207	0.216689	-2.40298	0.0162621	0.083939
BMEI1844	412.746	-0.401735	0.167208	-2.4026	0.0162789	0.083939
BMEII0661	11.7572	1.36466	0.567996	2.40258	0.0162798	0.083939
BMEI1658	983.98	-0.530698	0.221059	-2.40071	0.0163632	0.0842197
BMEI0233	24.8364	1.46402	0.610529	2.39795	0.0164871	0.0843317
BMEI1685	148.964	-0.564196	0.23515	-2.3993	0.0164264	0.0843317
BMEI1902	43.734	-2.16768	0.904087	-2.39764	0.0165009	0.0843317
BMEI2001	454.97	0.48901	0.203912	2.39815	0.0164783	0.0843317
BMEII0843	59.7034	-0.73114	0.305943	-2.38979	0.0168579	0.086005
BMEI1662	143.615	-0.764907	0.320757	-2.38469	0.0170935	0.0870539
BMEI0019	20.0427	1.24102	0.520894	2.38249	0.017196	0.0874232
BMEI1237	187.178	0.617637	0.25931	2.38184	0.0172262	0.0874235
BMEI1119	12.4815	1.61162	0.676932	2.38077	0.0172763	0.0875252
BMEIIt11	80.2561	-0.576706	0.2423	-2.38013	0.0173065	0.0875255
BMEI0253	265.872	-0.500651	0.210696	-2.37618	0.0174929	0.0876469
BMEI0299	5.66366	2.0297	0.855252	2.37322	0.0176338	0.0876469
BMEI0660	6.68993	2.05195	0.865531	2.37074	0.0177524	0.0876469
BMEI0729	69.2336	-1.75071	0.736413	-2.37734	0.0174379	0.0876469
BMEI0828	791.392	0.890837	0.375569	2.37197	0.0176936	0.0876469
BMEI1033	293.327	-0.494577	0.20821	-2.37538	0.017531	0.0876469
BMEI1282	55.9069	0.789775	0.33216	2.3777	0.0174211	0.0876469
BMEI1305	488.23	-0.365015	0.153888	-2.37196	0.0176941	0.0876469
BMEI1492	894.583	-1.48632	0.62688	-2.37098	0.0177409	0.0876469
BMEI1663	483.899	-0.436791	0.184151	-2.37191	0.0176964	0.0876469
BMEI1666	88.3108	0.795476	0.334718	2.37655	0.0174752	0.0876469
BMEI1992	61.5833	-0.697363	0.294044	-2.37163	0.01771	0.0876469
BMEII1010	42.1526	0.731903	0.307756	2.37819	0.0173979	0.0876469
BMEII1136	107.288	0.525728	0.22156	2.37284	0.0176518	0.0876469
BMEII0929	9.90483	1.60236	0.676329	2.3692	0.0178265	0.0878637
BMEI1595	13.8298	-2.46645	1.04234	-2.36626	0.0179687	0.0882654
BMEIIt04	144.969	-0.618231	0.261264	-2.36631	0.0179665	0.0882654
BMEII0220	464.667	-0.430681	0.182084	-2.3653	0.0180157	0.0882755
BMEII1106	151.954	-1.20573	0.509831	-2.36497	0.0180315	0.0882755
BMEI0927	934.603	-0.46209	0.195463	-2.36408	0.0180749	0.088339
BMEII1038	298.825	-1.41953	0.600687	-2.36318	0.0181188	0.0884051
BMEI1015	134.301	-0.471688	0.199706	-2.36191	0.0181812	0.088413
BMEI1784	17.1257	1.10789	0.468975	2.36237	0.0181586	0.088413
BMEI1607	147.538	-0.525498	0.223213	-2.35425	0.0185601	0.0901048
BMEI1827	190.84	-0.45579	0.193655	-2.35362	0.0185915	0.0901067
BMEI0556	661.45	0.401954	0.171126	2.34888	0.0188299	0.0908887
BMEI0922	564.71	0.375451	0.159865	2.34855	0.0188466	0.0908887
BMEII0676	530.889	-1.27711	0.543518	-2.34971	0.0187882	0.0908887
BMEI1325	47.8818	-1.62902	0.694537	-2.34547	0.0190029	0.0914908
BMEI0043	255.754	0.424348	0.181444	2.33872	0.0193498	0.0928536
BMEI1474	27.8949	-0.904135	0.386584	-2.33878	0.0193469	0.0928536
BMEI0390	54.7313	-0.789821	0.338107	-2.33601	0.0194908	0.0932449
BMEII0852	373.023	0.438684	0.187799	2.33592	0.0194955	0.0932449
BMEI0388	1476.67	-0.402024	0.172274	-2.33363	0.0196153	0.0936637
BMEII1108	448.193	-0.56277	0.241268	-2.33255	0.0196717	0.0937793
BMEI1457	48.8262	-1.92121	0.823914	-2.33181	0.0197107	0.0937859
BMEII0344	580.736	-0.480291	0.206022	-2.33126	0.0197397	0.0937859
BMEII0624	145.152	-0.944385	0.405196	-2.33069	0.0197699	0.0937859
BMEII0440	705.268	-0.496341	0.213195	-2.32811	0.0199062	0.0942791
BMEII0987	83.7538	-0.726104	0.312283	-2.32515	0.0200641	0.094872
BMEI0160	182.048	-0.521674	0.224622	-2.32245	0.0202087	0.0954009
BMEI1062	74.0914	-1.42962	0.616698	-2.31818	0.0204394	0.0961777
BMEII0904	380.979	-0.461303	0.198966	-2.3185	0.0204222	0.0961777
BMEII0275	752.291	-0.520639	0.224805	-2.31595	0.0205608	0.0965924
BMEI1748	525.972	-1.26597	0.546863	-2.31496	0.020615	0.0966911
BMEI1759	1563.47	0.677374	0.293084	2.3112	0.0208219	0.0975043
BMEI0202	57.5497	-0.753641	0.326661	-2.3071	0.021049	0.0981356
BMEI0853	103.849	-0.604329	0.261961	-2.30694	0.021058	0.0981356
BMEII0582	96.1071	0.641216	0.277808	2.30813	0.020992	0.0981356
BMEII0081	10.6768	1.91411	0.831775	2.30124	0.0213782	0.0992556
BMEII0148	6977.46	-0.374479	0.162843	-2.29963	0.021469	0.0992556
BMEII0438	404.736	-0.525203	0.228348	-2.30001	0.0214478	0.0992556
BMEII0707	200.184	-0.559405	0.243285	-2.29939	0.021483	0.0992556
BMEII0739	182.822	0.409286	0.178026	2.29903	0.0215031	0.0992556
BMEIt21	74.399	-0.752976	0.327434	-2.29962	0.0214696	0.0992556
BMEII0686	3.8068	-2.63616	1.14727	-2.29777	0.021575	0.0994297
BMEI0578	474.256	-1.4032	0.611257	-2.29559	0.0216992	0.0998439
BMEI1717	213.779	0.482885	0.210519	2.29379	0.0218026	0.100161
BMEII0490	61.2821	0.675989	0.294833	2.29279	0.0218603	0.100268
BMEI0156	198.62	-0.533824	0.233074	-2.29036	0.0220004	0.100751
BMEI0996	61.9864	-0.791992	0.346042	-2.28872	0.0220959	0.10103
BMEIt39	24.9603	-1.66576	0.728417	-2.28682	0.0222063	0.101375
BMEI1444	618.765	-0.43058	0.188467	-2.28464	0.0223338	0.101797
BMEI1121	8.94274	1.80647	0.790923	2.28401	0.0223712	0.101808
BMEI1393	656.866	-0.504821	0.221185	-2.28235	0.0224685	0.102091
BMEI0944	748.344	-0.537799	0.236283	-2.27608	0.0228412	0.103623
BMEI1984	228.497	-0.456267	0.200822	-2.27199	0.0230868	0.104574
BMEI1046	128.716	0.493435	0.217661	2.26699	0.0233911	0.105623
BMEII0669	125.713	-1.61657	0.713082	-2.26702	0.0233888	0.105623
BMEII0622	48.8399	-1.82455	0.805598	-2.26484	0.0235228	0.106053
BMEII0254	6.98425	1.66333	0.734939	2.26322	0.0236218	0.106335
BMEII0594	39.607	-1.89264	0.837762	-2.25917	0.023873	0.106851
BMEII0837	38.7106	0.804441	0.356105	2.259	0.0238836	0.106851
BMEII1017	3.28007	-2.76597	1.22437	-2.25909	0.0238777	0.106851
BMEII1125	94.0318	0.643495	0.284821	2.2593	0.0238649	0.106851
BMEII0539	101.209	-1.61102	0.713704	-2.25727	0.0239915	0.107169
BMEI1030	192.531	-0.548884	0.243566	-2.25353	0.0242257	0.10805
BMEII0247	2498.69	-0.447175	0.19873	-2.25016	0.0244386	0.108666
BMEII1103	212.264	-0.893987	0.397214	-2.25064	0.0244081	0.108666
BMEI1712	118.281	0.518557	0.230643	2.24831	0.0245562	0.108856
BMEI1758	98.6104	-0.742191	0.330038	-2.24881	0.0245249	0.108856
BMEI0104	1158.16	-0.505437	0.224981	-2.24657	0.0246673	0.109016
BMEI0718	367.565	-0.458009	0.203852	-2.24677	0.0246546	0.109016
BMEI1546	400.354	-0.459844	0.205018	-2.24295	0.0249002	0.109878
BMEII0090	4.23697	2.26413	1.01343	2.23411	0.0254756	0.112247
BMEI0579	484.884	-1.60556	0.720247	-2.22918	0.0258016	0.113511
BMEII0821	27.7205	-1.57591	0.707269	-2.22817	0.0258693	0.113637
BMEI0953	97.5433	0.563011	0.252809	2.22702	0.0259459	0.113802
BMEI1626	14.6576	1.09859	0.493575	2.22579	0.0260284	0.113992
BMEII0698	920.741	-1.18951	0.535283	-2.22221	0.026269	0.114873
BMEI0855	337.023	0.494926	0.222913	2.22026	0.0264008	0.115103
BMEII0297	1516.8	-0.336721	0.151654	-2.22033	0.0263966	0.115103
BMEI0763	195.349	-0.522225	0.235288	-2.21951	0.026452	0.115153
BMEII1031	3.07217	2.83222	1.27708	2.21773	0.0265732	0.115508
BMEII0168	148.945	0.549189	0.247748	2.21673	0.0266417	0.115633
BMEI0637	165.558	0.538523	0.244605	2.2016	0.0276935	0.120019
BMEI1339	16.8274	-1.52278	0.691946	-2.20072	0.0277556	0.120109
BMEI0017	7.62773	-1.45085	0.659681	-2.19932	0.027855	0.12036
BMEI0546	651.928	-0.395664	0.18003	-2.19777	0.0279653	0.120658
BMEII0555	17.7784	-1.44502	0.658314	-2.19503	0.0281617	0.121325
BMEI0215	57.7789	1.41323	0.644191	2.19381	0.0282491	0.121342
BMEI1150	196.787	-0.485649	0.221326	-2.19428	0.0282156	0.121342
BMEI1302	42.4181	0.765708	0.349201	2.19275	0.0283257	0.121383
BMEI1762	125.901	0.55553	0.253376	2.19252	0.0283423	0.121383
BMEI0790	963.2	-1.26612	0.578011	-2.19048	0.0284893	0.121834
BMEI0362	95.8142	-1.03913	0.474805	-2.18854	0.0286303	0.122257
BMEI0659	5.59545	1.74495	0.797561	2.18785	0.0286803	0.122291
BMEII0672	139.116	1.46966	0.67204	2.18686	0.028753	0.122421
BMEI1069	559.877	-0.470326	0.215136	-2.18618	0.0288026	0.122453
BMEII0439	376.849	-0.491513	0.225033	-2.18418	0.0289492	0.122718
BMEII1099	277.939	0.452323	0.207085	2.18424	0.0289443	0.122718
BMEII0827	219.51	-0.457907	0.209711	-2.18352	0.0289975	0.122743
BMEI0218	124.526	1.39425	0.64024	2.1777	0.0294285	0.124206
BMEII0218	39.7465	0.834067	0.382961	2.17794	0.0294102	0.124206
BMEI1318	15.3094	1.09439	0.503504	2.17354	0.0297394	0.125155
BMEI1900	753.303	-0.417621	0.192135	-2.17358	0.0297365	0.125155
BMEI0219	428.826	-0.380589	0.175457	-2.16913	0.0300729	0.126376
BMEI1701	150.143	-0.593889	0.274295	-2.16514	0.0303767	0.127468
BMEIt06	417.623	-0.521626	0.241184	-2.16278	0.0305584	0.128046
BMEI1218	989.995	-0.465371	0.215422	-2.16028	0.0307509	0.128482
BMEII1053	70.3847	0.570594	0.264114	2.16041	0.0307412	0.128482
BMEI0584	33.6504	0.733877	0.339811	2.15966	0.030799	0.128499
BMEII0888	43.994	0.753136	0.348852	2.1589	0.0308578	0.12856
BMEI1149	394.78	-0.582855	0.27058	-2.1541	0.0312327	0.128829
BMEI1661	1664.39	-0.419524	0.194682	-2.15491	0.0311687	0.128829
BMEII0476	816.62	-0.454752	0.210824	-2.15702	0.0310039	0.128829
BMEII0497	148.093	-1.40924	0.654171	-2.15424	0.0312211	0.128829
BMEII0869	553.886	-0.335192	0.155563	-2.1547	0.031185	0.128829
BMEII0920	268.062	-0.433657	0.201226	-2.15508	0.0311556	0.128829
BMEIt12	3.39632	2.94896	1.36869	2.15459	0.0311941	0.128829
BMEI1066	88.2543	0.490386	0.227879	2.15196	0.0314008	0.129207
BMEI1166	263.542	0.384499	0.178734	2.15124	0.0314575	0.129207
BMEII0472	219.143	-0.448657	0.208503	-2.1518	0.0314131	0.129207
BMEI0994	532.237	-0.3942	0.183326	-2.15027	0.0315336	0.129313
BMEII0542	826.985	-0.371257	0.172695	-2.14979	0.0315722	0.129313
BMEI1619	266.219	-0.470343	0.218883	-2.14883	0.0316478	0.12944
BMEI0772	220.522	-0.574703	0.268409	-2.14115	0.0322623	0.131032
BMEI0919	524.762	-0.496544	0.231822	-2.14192	0.0321999	0.131032
BMEI1113	34.0729	-1.5144	0.707198	-2.14141	0.0322411	0.131032
BMEI1674	962.599	-0.363629	0.16972	-2.14252	0.0321513	0.131032
BMEII0405	22.0963	0.992679	0.463347	2.14241	0.0321605	0.131032
BMEI2039	209.254	-0.523144	0.244867	-2.13644	0.0326434	0.132304
BMEII1084	339.495	-0.483273	0.226234	-2.13616	0.0326664	0.132304
BMEII0199	90.9215	0.563096	0.263747	2.13499	0.032762	0.132506
BMEI1558	62.0786	0.71208	0.333658	2.13416	0.0328296	0.132595
BMEI0238	1053.67	0.475999	0.223247	2.13216	0.0329935	0.133072
BMEI0188	221.957	-1.36043	0.638448	-2.13084	0.0331024	0.133326
BMEI0232	79.9127	0.559139	0.262537	2.12975	0.0331923	0.133504
BMEII0355	59.8906	0.599683	0.281779	2.12821	0.0333201	0.133833
BMEI0087	101.82	0.676727	0.318227	2.12655	0.0334573	0.134088
BMEI1240	6.69722	-2.13188	1.00261	-2.12633	0.033476	0.134088
BMEI0402	311.751	-0.418608	0.196992	-2.125	0.0335865	0.134216
BMEI0794	217.076	0.460121	0.216544	2.12484	0.0336002	0.134216
BMEI0263	1306.7	-0.429332	0.202399	-2.12122	0.0339033	0.135241
BMEI0703	35.0944	0.754719	0.3563	2.11821	0.0341569	0.135743
BMEII0214	279.465	-0.440362	0.207907	-2.11807	0.0341692	0.135743
BMEII0835	1025.44	-1.61696	0.763098	-2.11894	0.0340953	0.135743
BMEI0539	273.565	-0.545172	0.257855	-2.11425	0.0344935	0.136512
BMEI0907	468.938	-0.544589	0.25756	-2.11442	0.0344795	0.136512
BMEII1092	668.85	-0.382727	0.181032	-2.11414	0.0345035	0.136512
BMEII0737	99.8778	0.575038	0.272212	2.11247	0.0346464	0.136891
BMEI1599	127.106	-0.553406	0.262175	-2.11082	0.0347875	0.137076
BMEII0286	9.60589	1.37257	0.65011	2.11129	0.0347478	0.137076
BMEI0275	600.451	-0.709151	0.336089	-2.11001	0.0348575	0.137166
BMEI1756	20.3014	-1.86938	0.888181	-2.10473	0.0353149	0.138778
BMEII0677	259.192	-0.371241	0.176577	-2.10243	0.0355154	0.139377
BMEI0254	22.2596	-1.94761	0.927519	-2.09981	0.0357458	0.139389
BMEI0649	61.1963	-0.666972	0.317441	-2.10109	0.0356329	0.139389
BMEI0751	260.535	-0.43104	0.205502	-2.09749	0.0359498	0.139389
BMEI1175	302.836	-0.607493	0.289616	-2.09758	0.0359424	0.139389
BMEI1266	21.6828	1.04552	0.497848	2.10008	0.0357214	0.139389
BMEI1804	20.4413	1.2821	0.610864	2.09882	0.0358324	0.139389
BMEII0347	54.8015	0.690002	0.328497	2.10048	0.0356866	0.139389
BMEII0671	723.261	1.35934	0.648014	2.0977	0.0359319	0.139389
BMEII0915	81.0361	0.637352	0.303583	2.09943	0.0357787	0.139389
BMEI0631	383.538	-0.353349	0.168654	-2.09511	0.0361613	0.140023
BMEII0616	408.624	-0.418546	0.200183	-2.09081	0.0365448	0.141319
BMEI0434	714.289	-0.557172	0.266975	-2.08698	0.0368901	0.142181
BMEI1097	44.5955	0.616	0.295185	2.08683	0.0369038	0.142181
BMEII0373	451.633	0.383191	0.183634	2.08671	0.0369144	0.142181
BMEII0028	1174.74	-0.365415	0.175213	-2.08555	0.0370193	0.142397
BMEII0833	120.46	0.646022	0.309885	2.08472	0.0370948	0.142499
BMEII0396	135.319	-0.581396	0.279066	-2.08336	0.0372184	0.142785
BMEI1445	1610.79	0.621596	0.298503	2.08238	0.037308	0.14294
BMEI0472	381.497	0.553109	0.265902	2.08012	0.0375142	0.143491
BMEI0998	593.172	-0.570655	0.274389	-2.07973	0.0375505	0.143491
BMEI0819	51.87	-0.741068	0.356822	-2.07686	0.0378147	0.144122
BMEI1852	3.0613	-2.76233	1.33	-2.07694	0.0378068	0.144122
BMEI0757	120.832	-0.828787	0.399449	-2.07482	0.0380028	0.14465
BMEI1242	7.9375	-2.03816	0.983056	-2.07329	0.0381458	0.145004
BMEII0946	14.6685	1.24514	0.601015	2.07173	0.0382909	0.145366
BMEII0926	9.03557	1.28016	0.61816	2.07091	0.0383669	0.145464
BMEI0482	325.443	-0.824992	0.398814	-2.06861	0.0385824	0.146091
BMEI0467	413.396	-0.403697	0.195214	-2.06797	0.0386427	0.146129
BMEII0456	81.5773	0.505233	0.244447	2.06684	0.0387491	0.146341
BMEI1223	1148.67	-0.343395	0.166205	-2.06609	0.0388201	0.146419
BMEI1727	317.62	1.41537	0.685597	2.06444	0.0389763	0.146818
BMEI2054	368.628	-0.517203	0.250683	-2.06318	0.0390956	0.14707
BMEII1055	18.8668	0.902683	0.43763	2.06266	0.0391446	0.14707
BMEI0964	549.236	-0.412488	0.200146	-2.06094	0.0393092	0.147348
BMEI1146	835.172	-0.353481	0.171568	-2.06029	0.0393704	0.147348
BMEII0554	1119.16	-0.438955	0.213042	-2.06041	0.0393592	0.147348
BMEI0487	164.754	0.491777	0.238773	2.0596	0.0394365	0.147405
BMEI0969	246.546	-0.365853	0.177793	-2.05775	0.039614	0.147879
BMEI1907	34.2351	-1.73273	0.844328	-2.0522	0.0401498	0.149585
BMEII0900	404.74	-0.419438	0.204409	-2.05196	0.040174	0.149585
BMEI0965	544.741	-0.493056	0.240631	-2.04901	0.0404607	0.15046
BMEI0661	3.53305	2.39912	1.17217	2.04674	0.0406837	0.15052
BMEI0829	562.356	-0.436423	0.213174	-2.04726	0.0406327	0.15052
BMEI0997	703.127	-0.466872	0.228036	-2.04737	0.0406221	0.15052
BMEI1596	12.8364	-2.06431	1.00859	-2.04674	0.040684	0.15052
BMEII0249	5.44553	1.66239	0.812806	2.04525	0.0408303	0.150748
BMEIt36	19.2079	-1.75519	0.858258	-2.04506	0.0408491	0.150748
BMEI0522	1573.29	-0.93337	0.456737	-2.04356	0.0409968	0.15091
BMEI1659	1452.87	-0.472432	0.231138	-2.04394	0.0409599	0.15091
BMEI0799	243.163	0.446702	0.218809	2.04152	0.0411996	0.151276
BMEI1306	1855.67	-0.369261	0.180877	-2.04151	0.0412004	0.151276
BMEII0097	248.244	0.392347	0.192506	2.0381	0.0415401	0.152331
BMEII0493	647.018	-0.39819	0.195458	-2.03722	0.0416278	0.15246
BMEI1691	1986.96	-0.354659	0.174206	-2.03585	0.0417651	0.152771
BMEII0538	25.2017	-1.72398	0.847299	-2.03467	0.0418838	0.153013
BMEII0976	562.407	0.38654	0.190229	2.03197	0.0421568	0.153817
BMEI0053	1011.49	0.400562	0.197349	2.02972	0.0423853	0.154457
BMEI1899	221.998	-0.54722	0.269747	-2.02864	0.0424951	0.15447
BMEII1002	113.28	1.34819	0.664406	2.02916	0.042442	0.15447
BMEI0328	806.623	-1.32645	0.654262	-2.0274	0.0426212	0.154653
BMEI0567	29.3386	-0.755969	0.372962	-2.02693	0.0426691	0.154653
BMEI1309	53.4726	-0.69631	0.343588	-2.02658	0.042705	0.154653
BMEII0447	121.821	-0.627151	0.310071	-2.02261	0.0431138	0.155849
BMEII0621	103.958	-1.45314	0.718546	-2.02233	0.0431426	0.155849
BMEI0407	4.24571	1.87133	0.926631	2.0195	0.043435	0.156711
BMEI1910	170.566	0.53775	0.266765	2.01582	0.0438187	0.157899
BMEII0807	312.292	-0.498501	0.24775	-2.01211	0.0442079	0.159105
BMEII0982	731.196	-0.342908	0.170736	-2.00842	0.0445991	0.160314
BMEII0161	80.8702	0.625539	0.311746	2.00657	0.0447958	0.160822
BMEII0753	971.791	-0.427752	0.213326	-2.00516	0.0449464	0.161164
BMEII0749	102.635	-0.582826	0.290932	-2.00331	0.0451445	0.161675
BMEI1056	480.121	0.345841	0.172829	2.00105	0.0453866	0.162342
BMEI1064	146.623	-0.573678	0.286872	-1.99977	0.0455254	0.162635
BMEI1733	167.51	-1.56413	0.782355	-1.99926	0.0455804	0.162635
BMEI1693	109.561	-0.458095	0.229233	-1.99838	0.0456751	0.162774
BMEII0803	581.561	-1.3929	0.697379	-1.99733	0.0457892	0.16298
BMEI0471	28.8241	0.705467	0.354651	1.98919	0.0466805	0.165545
BMEI1039	325.205	-0.341642	0.171718	-1.98955	0.0466408	0.165545
BMEII0320	116.016	-0.546128	0.274534	-1.98929	0.0466689	0.165545
BMEII0348	91.9838	0.614204	0.308894	1.9884	0.0467676	0.165652
BMEI1024	360.437	-0.46584	0.234762	-1.9843	0.0472219	0.167058
BMEI0533	139.458	-0.434901	0.219429	-1.98196	0.0474833	0.167372
BMEII0026	276.34	-0.395879	0.199678	-1.98259	0.0474138	0.167372
BMEII0399	67.3625	-0.485213	0.244788	-1.98218	0.0474594	0.167372
BMEI0197	1129.71	-0.268747	0.13601	-1.97594	0.0481619	0.169338
BMEII0119	138.973	0.414935	0.210045	1.97546	0.048216	0.169338
BMEII0932	2.65631	2.59918	1.31544	1.97591	0.0481654	0.169338
BMEI0061	317.898	-0.531725	0.269491	-1.97307	0.0484874	0.170086
BMEI0876	992.303	-0.369282	0.187759	-1.96679	0.049208	0.1723
BMEI1570	96.455	0.846884	0.430648	1.96653	0.0492372	0.1723
BMEI0733	613.909	-0.4431	0.225472	-1.96521	0.0493901	0.172421
BMEI1957	192.104	-1.35295	0.688358	-1.96547	0.04936	0.172421
BMEI0604	44.5205	0.626974	0.319222	1.96407	0.0495221	0.172674
BMEI1620	666.855	-0.356382	0.181746	-1.96088	0.0498928	0.173758
BMEI0334	5.90776	2.18528	1.11582	1.95846	0.050176	0.174536
BMEI1860	2258.32	-1.33318	0.681907	-1.95507	0.0505745	0.175712
BMEI0239	164.576	0.558496	0.286032	1.95256	0.0508712	0.176321
BMEI0484	140.658	0.516928	0.264734	1.95263	0.050863	0.176321
BMEII0998	31.4922	0.710334	0.364103	1.95092	0.0510671	0.17679
BMEI0150	90.0264	-1.15554	0.593782	-1.94606	0.0516471	0.178481
BMEI0278	73.8095	-1.26884	0.652432	-1.94478	0.0518014	0.178481
BMEI1415	453.696	-0.583058	0.29972	-1.94534	0.0517337	0.178481
BMEII0916	967.638	0.345374	0.177581	1.94488	0.0517889	0.178481
BMEII0056	1242.69	-0.39291	0.202138	-1.94377	0.0519227	0.178636
BMEII0209	30.5357	-1.06173	0.546474	-1.94288	0.0520305	0.178636
BMEII0819	8.05435	-1.66819	0.858612	-1.9429	0.0520286	0.178636
BMEI0561	507.798	-0.375421	0.19333	-1.94186	0.0521535	0.178847
BMEII0271	277.499	-0.423755	0.218322	-1.94096	0.0522629	0.179011
BMEI0752	303.515	-0.515825	0.266473	-1.93575	0.0528985	0.180478
BMEII0032	431.61	-0.43375	0.224024	-1.93618	0.052846	0.180478
BMEII0228	487.537	-0.363614	0.187954	-1.93459	0.0530404	0.180478
BMEII0381	38.073	-1.46615	0.757935	-1.9344	0.0530635	0.180478
BMEII0757	53.5872	-0.59544	0.307633	-1.93555	0.0529224	0.180478
BMEII0820	37.1101	-1.46252	0.755765	-1.93515	0.0529717	0.180478
BMEII0391	9.10876	-1.81462	0.93858	-1.93337	0.0531905	0.180698
BMEI1716	270.359	0.385268	0.199325	1.93286	0.0532536	0.180702
BMEI1557	42.898	0.613714	0.317734	1.93154	0.0534168	0.181045
BMEI0430	58.0687	-0.536682	0.277925	-1.93103	0.0534796	0.181046
BMEI0092	4.73685	1.6813	0.871608	1.92897	0.0537349	0.181699
BMEI1841	15.897	0.993003	0.517178	1.92004	0.0548528	0.185264
BMEI1636	272.704	0.334137	0.17438	1.91615	0.0553463	0.186713
BMEI1651	248.591	-0.327747	0.171449	-1.91163	0.0559238	0.18779
BMEI1960	183.921	-0.374685	0.195952	-1.91213	0.0558598	0.18779
BMEII0285	11.3644	1.08073	0.564898	1.91314	0.0557307	0.18779
BMEII0566	12.2613	1.00552	0.525829	1.91225	0.055844	0.18779
BMEI0615	112.202	0.5067	0.265168	1.91087	0.0560218	0.187903
BMEI2018	2.69875	2.54343	1.33393	1.90672	0.0565566	0.18926
BMEII0316	4.02879	1.74934	0.91745	1.90674	0.056554	0.18926
BMEI0724	90.784	0.452088	0.237375	1.90453	0.0568412	0.189341
BMEI1484	720.02	-0.333311	0.174931	-1.90538	0.0567304	0.189341
BMEII0354	496.953	-0.389703	0.204586	-1.90484	0.0568011	0.189341
BMEII0825	325.763	0.496502	0.260646	1.90489	0.056794	0.189341
BMEI0852	212.919	-0.604752	0.317668	-1.90373	0.0569457	0.189471
BMEII0666	787.979	-0.609301	0.320321	-1.90216	0.0571506	0.189936
BMEII0822	25.6304	-1.64637	0.866087	-1.90093	0.0573115	0.190253
BMEI1181	726.617	-0.353372	0.186018	-1.89966	0.0574778	0.190588
BMEI1956	20.2173	0.820213	0.432352	1.89709	0.0578155	0.191489
BMEI1597	8.78258	-1.80649	0.954797	-1.89202	0.0584886	0.193498
BMEII0404	51.8241	0.834117	0.442027	1.88703	0.0591569	0.195487
BMEI0235	8.8224	1.60829	0.853336	1.8847	0.0594698	0.196298
BMEII0046	21.2889	-1.3779	0.732943	-1.87996	0.0601139	0.198199
BMEI0702	3.11168	2.15363	1.14589	1.87944	0.0601848	0.198208
BMEI1114	26.3004	-1.57873	0.84109	-1.87701	0.0605173	0.199077
BMEII0282	145.656	0.545589	0.291082	1.87435	0.0608824	0.1999
BMEII0590	393.93	-0.421675	0.224991	-1.87419	0.0609048	0.1999
BMEI0217	55.3455	1.45218	0.776034	1.87129	0.0613051	0.200761
BMEI1959	31.1461	-1.40984	0.753406	-1.87129	0.0613042	0.200761
BMEI0298	3.24561	2.30895	1.23431	1.87064	0.0613949	0.200828
BMEI0993	154.774	-0.384628	0.205922	-1.86783	0.0617855	0.201879
BMEI0867	569.621	-0.764223	0.409385	-1.86676	0.0619355	0.202142
BMEII0338	264.582	0.330543	0.177276	1.86457	0.0622423	0.202915
BMEII0510	33.9879	0.589215	0.316205	1.8634	0.0624066	0.203223
BMEI1403	82.2171	-0.750132	0.403528	-1.85893	0.0630366	0.204801
BMEI1829	181.378	-0.380842	0.204977	-1.85797	0.0631728	0.204801
BMEII1027	3.00973	2.93435	1.57931	1.85799	0.0631703	0.204801
BMEII1043	564.932	0.413371	0.222437	1.85837	0.0631158	0.204801
BMEI0854	219.689	-0.406401	0.219019	-1.85555	0.0635178	0.20521
BMEI0892	578.809	-0.363475	0.195923	-1.8552	0.063568	0.20521
BMEI1471	11.4816	1.06797	0.57551	1.85569	0.0634977	0.20521
BMEII0353	79.7529	-0.596624	0.321612	-1.8551	0.0635813	0.20521
BMEI1639	11.1824	-1.58247	0.853471	-1.85416	0.0637162	0.205418
BMEI1473	24.3038	0.723707	0.390608	1.85277	0.0639151	0.205734
BMEI1931	112.104	-0.555891	0.300145	-1.85207	0.0640151	0.205734
BMEII0259	451.653	-0.308794	0.166736	-1.852	0.0640265	0.205734
BMEI0036	741.794	-1.1796	0.637156	-1.85135	0.0641198	0.205806
BMEI0030	154.416	-0.63142	0.342058	-1.84594	0.0649008	0.207787
BMEII0569	386.814	-0.412307	0.223319	-1.84627	0.0648535	0.207787
BMEII0983	926.09	-0.342046	0.185331	-1.84559	0.0649514	0.207787
BMEI0120	220.378	-0.335822	0.182258	-1.84257	0.0653923	0.208857
BMEI1754	128.238	0.540895	0.293596	1.84231	0.0654294	0.208857
BMEI0158	336.599	-0.381531	0.207403	-1.83956	0.0658323	0.209683
BMEI0957	41.7477	0.558152	0.303372	1.83983	0.0657938	0.209683
BMEI1129	328.705	-0.439368	0.238922	-1.83896	0.0659215	0.209719
BMEIt19	34.0144	-0.783438	0.426128	-1.83851	0.0659879	0.209719
BMEI1911	455.328	-0.281404	0.15327	-1.83601	0.0663568	0.210661
BMEI0086	265.062	0.463926	0.252882	1.83456	0.0665712	0.211111
BMEI1304	86.3523	0.417727	0.228109	1.83126	0.0670616	0.212435
BMEII0635	5.84386	1.57643	0.861291	1.83031	0.0672036	0.212653
BMEII0664	21.939	-1.52461	0.83425	-1.82752	0.0676214	0.21351
BMEII0933	3.85919	1.73199	0.947665	1.82764	0.0676033	0.21351
BMEI0433	383.05	-0.365522	0.200098	-1.82672	0.0677423	0.21366
BMEII1022	642.513	-0.40649	0.222605	-1.82606	0.0678416	0.213741
BMEII0516	47.3276	-0.667826	0.365957	-1.82487	0.0680203	0.214073
BMEI0329	1502.51	0.881527	0.483376	1.82369	0.0681994	0.214404
BMEI1174	170.676	-0.362815	0.19929	-1.82054	0.0686763	0.21567
BMEII0330	10.2974	-1.02932	0.565833	-1.81913	0.0688919	0.216114
BMEI1648	262.179	-1.10826	0.610586	-1.81508	0.0695111	0.217587
BMEII1124	281.494	-0.32021	0.176374	-1.81551	0.0694451	0.217587
BMEI1877	232.389	-1.22132	0.673401	-1.81365	0.0697311	0.218041
BMEI1856	67.2987	-0.487881	0.269185	-1.81244	0.0699185	0.218392
BMEII0577	19.7552	0.760707	0.420178	1.81044	0.070228	0.219123
BMEII0591	140.138	0.413975	0.228965	1.80802	0.070603	0.220057
BMEII0321	31.5514	-1.42764	0.791203	-1.80439	0.0711696	0.221586
BMEI0674	88.2252	0.554714	0.307787	1.80226	0.0715039	0.221982
BMEI1073	541.563	-0.362621	0.201243	-1.80191	0.0715599	0.221982
BMEII0717	2284.68	-0.34794	0.193124	-1.80164	0.0716022	0.221982
BMEII0965	260.949	-0.396749	0.22015	-1.80217	0.0715181	0.221982
BMEI0345	62.8915	0.617984	0.343303	1.80012	0.0718424	0.222253
BMEI0652	142.495	-0.389397	0.216314	-1.80015	0.0718371	0.222253
BMEII0974	212.262	0.443918	0.246705	1.79939	0.0719574	0.222372
BMEI0764	110.755	-0.547357	0.304498	-1.79757	0.0722454	0.223025
BMEI1078	109.515	-0.555785	0.309821	-1.79389	0.0728304	0.224472
BMEII1115	539.292	-0.423864	0.236313	-1.79365	0.0728684	0.224472
BMEI0148	93.4648	-0.922087	0.515079	-1.79018	0.0734242	0.225619
BMEI0444	154.498	-0.634188	0.354415	-1.78939	0.0735512	0.225619
BMEI1409	100.928	-0.462884	0.258623	-1.7898	0.0734862	0.225619
BMEI1840	8.20614	1.12721	0.629525	1.79058	0.0733613	0.225619
BMEI1665	14.851	0.841	0.47032	1.78814	0.0737528	0.225647
BMEII0331	173.091	-0.560249	0.313279	-1.78834	0.0737211	0.225647
BMEII0854	221.786	-0.305819	0.17105	-1.78789	0.0737931	0.225647
BMEI1664	2725.11	-0.271985	0.152193	-1.78711	0.0739199	0.225797
BMEI0707	51.9639	-0.697942	0.39101	-1.78497	0.0742659	0.226294
BMEI0963	503.81	-0.368923	0.206651	-1.78525	0.074221	0.226294
BMEIt34	44.8797	-0.564936	0.31655	-1.78466	0.0743161	0.226294
BMEI0699	3.13451	2.15581	1.20996	1.78172	0.0747951	0.22634
BMEI0995	537.553	-0.391334	0.219583	-1.78217	0.0747218	0.22634
BMEI1628	75.517	-0.589855	0.331063	-1.7817	0.0747979	0.22634
BMEI1787	21.5104	0.769193	0.431446	1.78282	0.0746149	0.22634
BMEI1979	119.129	0.504162	0.282822	1.78261	0.0746497	0.22634
BMEII0605	7.21934	-1.2774	0.716512	-1.78281	0.0746176	0.22634
BMEII0169	95.4629	0.547089	0.307183	1.78099	0.0749143	0.226456
BMEII0403	9.85318	1.10864	0.623141	1.77911	0.0752214	0.227148
BMEI0047	83.0383	0.431235	0.242459	1.77859	0.075307	0.227171
BMEI0405	20.2831	0.811888	0.45665	1.77792	0.0754167	0.227266
BMEI1803	15.2946	0.958026	0.53914	1.77695	0.0755761	0.227275
BMEII0457	65.0991	0.47225	0.265755	1.77701	0.0755669	0.227275
BMEI0338	4.32849	1.76912	0.998439	1.77188	0.0764139	0.229557
BMEI0768	34.5649	-0.672366	0.379601	-1.77124	0.0765201	0.229639
BMEI0886	164.944	-0.368024	0.207895	-1.77024	0.076687	0.229903
BMEII0206	246.166	0.420304	0.238053	1.76559	0.0774647	0.231933
BMEII0298	233.144	0.361375	0.204717	1.76524	0.0775238	0.231933
BMEII0597	66.4632	0.478777	0.271649	1.76248	0.0779876	0.233016
BMEII0714	235.931	-0.48571	0.275636	-1.76214	0.0780459	0.233016
BMEII0272	373.377	-0.352544	0.200182	-1.76111	0.078219	0.233293
BMEI0216	12.2694	1.24546	0.708284	1.75842	0.0786757	0.234415
BMEII0406	531.595	0.361865	0.205959	1.75698	0.0789214	0.234906
BMEI1806	8.17878	1.44091	0.820838	1.75542	0.0791876	0.235458
BMEI1032	14.1895	-0.987261	0.563341	-1.75251	0.0796862	0.236457
BMEI1430	7.10702	1.17219	0.668712	1.75291	0.0796173	0.236457
BMEI0277	59.2584	-1.29526	0.73975	-1.75095	0.079955	0.237012
BMEI0586	100.233	-0.87413	0.499384	-1.75041	0.0800469	0.237043
BMEI0149	182.446	-1.00962	0.577066	-1.74957	0.0801931	0.237235
BMEII0520	165.813	0.40858	0.233615	1.74894	0.0803011	0.237313
BMEI1238	61.8088	0.570957	0.326764	1.74731	0.0805843	0.237695
BMEII0379	11.0328	-1.53383	0.877856	-1.74725	0.080594	0.237695
BMEI1452	174.142	0.443572	0.254219	1.74484	0.081012	0.238686
BMEI1586	5.72071	-2.53032	1.45082	-1.74406	0.0811489	0.238847
BMEI0834	209.263	-0.397559	0.228149	-1.74254	0.0814142	0.239197
BMEII1026	166.074	0.382867	0.219731	1.74244	0.0814321	0.239197
BMEII1005	234.939	1.26291	0.725357	1.74108	0.0816695	0.239652
BMEI0042	105.312	0.409182	0.235231	1.73949	0.0819492	0.240143
BMEI0904	1425.53	-0.448609	0.257953	-1.73911	0.0820156	0.240143
BMEI1874	3.86511	1.97421	1.13544	1.73872	0.0820845	0.240143
BMEI0882	11.6469	-0.990816	0.570126	-1.73789	0.0822299	0.240326
BMEII1096	7.65095	1.35236	0.778372	1.73742	0.0823132	0.240328
BMEI1389	102.99	0.511036	0.294233	1.73684	0.0824152	0.240385
BMEI0967	103.201	0.440735	0.254659	1.73069	0.0835073	0.243326
BMEI0341	194.517	-1.25839	0.727992	-1.72857	0.0838859	0.244184
BMEII0110	584.816	-0.402852	0.233338	-1.72648	0.0842616	0.244788
BMEII0937	16.3762	-1.59691	0.924872	-1.72662	0.0842351	0.244788
BMEI1264	388.637	-0.424779	0.246192	-1.7254	0.0844554	0.244862
BMEII0513	189.206	-0.75174	0.435603	-1.72575	0.084393	0.244862
BMEI1432	5.84149	-1.5894	0.92215	-1.72358	0.0847846	0.245571
BMEI1828	125.781	-0.343807	0.199531	-1.72307	0.0848754	0.24559
BMEI1879	68.2288	-1.17283	0.681566	-1.72078	0.0852902	0.246545
BMEII0824	430.493	-0.340827	0.198173	-1.71985	0.0854605	0.246792
BMEI1224	201.796	-0.540197	0.314419	-1.71808	0.0857825	0.24723
BMEI1239	10.6054	-1.2564	0.73119	-1.7183	0.0857425	0.24723
BMEI1526	7.91888	1.14121	0.664545	1.71728	0.085928	0.247404
BMEI0708	61.367	-1.29128	0.752222	-1.71663	0.0860477	0.247504
BMEI0630	488.266	-0.280616	0.16361	-1.71516	0.0863166	0.247819
BMEI0719	42.7435	0.554989	0.323766	1.71417	0.086498	0.247819
BMEI1770	3.06615	2.07088	1.20786	1.7145	0.0864363	0.247819
BMEII0695	212.889	-1.24384	0.725318	-1.71489	0.0863651	0.247819
BMEI0346	52.5658	0.485499	0.283534	1.71231	0.0868387	0.248331
BMEII0167	2498.16	0.658337	0.384483	1.71227	0.0868477	0.248331
BMEI1098	27.5482	0.622199	0.364216	1.70832	0.0875765	0.250169
BMEII0780	86.5274	-0.543142	0.318133	-1.70728	0.08777	0.250231
BMEII1047	198.066	-0.530746	0.310829	-1.70752	0.087726	0.250231
BMEI0633	489.903	-0.293291	0.171873	-1.70644	0.0879271	0.250414
BMEI1336	32.8744	-0.639927	0.375102	-1.70601	0.0880064	0.250414
BMEI0240	207.361	0.333921	0.19612	1.70264	0.0886358	0.251958
BMEI0966	356.406	-0.329057	0.193716	-1.69866	0.0893841	0.253821
BMEII0704	110.613	0.427928	0.252055	1.69776	0.0895531	0.253821
BMEII0901	13.3685	-0.828699	0.48799	-1.69819	0.0894723	0.253821
BMEII0204	78.2731	-0.520188	0.306837	-1.69533	0.0900138	0.254878
BMEII0461	303.689	-0.369443	0.218016	-1.69457	0.0901569	0.255035
BMEI1094	30.194	0.687176	0.405859	1.69314	0.0904286	0.25542
BMEI1878	255.163	-1.14339	0.675389	-1.69293	0.0904684	0.25542
BMEI2021	3.29392	2.18522	1.29193	1.69144	0.0907521	0.255972
BMEII0100	69.7381	-0.461891	0.273176	-1.69082	0.0908717	0.256061
BMEI0666	5.17079	1.559	0.924243	1.68679	0.0916443	0.256992
BMEI1088	4457.77	0.32284	0.191352	1.68716	0.0915735	0.256992
BMEI1498	204.157	0.347813	0.206311	1.68587	0.0918209	0.256992
BMEI1654	17.7631	-1.66008	0.984693	-1.68588	0.0918182	0.256992
BMEII0117	144.043	0.363861	0.215574	1.68787	0.091436	0.256992
BMEII0667	554.982	-1.13323	0.672068	-1.68618	0.0917616	0.256992
BMEII0720	70.419	0.551138	0.326636	1.68732	0.0915422	0.256992
BMEI0330	2664.35	0.86866	0.515428	1.68532	0.0919274	0.257043
BMEI1650	56.2102	-0.856676	0.508602	-1.68437	0.0921094	0.257305
BMEII1003	455.7	1.2107	0.719316	1.68313	0.09235	0.257729
BMEI1906	48.1051	-1.29595	0.772205	-1.67825	0.0932991	0.260128
BMEII0935	50.825	-1.45726	0.869092	-1.67676	0.0935899	0.260689
BMEI0440	730.281	-0.337588	0.202057	-1.67076	0.0947694	0.263546
BMEI1897	1570.12	0.467069	0.279697	1.66991	0.0949374	0.263546
BMEII0307	184.68	0.333525	0.199665	1.67043	0.0948352	0.263546
BMEII1004	18.0394	1.21795	0.729443	1.6697	0.0949782	0.263546
BMEI1509	223.955	-0.327803	0.196582	-1.66751	0.0954127	0.264028
BMEI1726	471.468	1.16134	0.696404	1.66762	0.0953915	0.264028
BMEII0617	130.581	-0.990854	0.594231	-1.66745	0.0954242	0.264028
BMEI1785	5.54708	1.37601	0.826619	1.66462	0.095989	0.265338
BMEII0777	14.2608	0.857219	0.515196	1.66387	0.0961385	0.265499
BMEI0727	117.643	-0.866761	0.52177	-1.66119	0.0966743	0.265545
BMEI1007	455.541	-0.322496	0.194151	-1.66105	0.0967028	0.265545
BMEII0489	486.44	-0.463563	0.279021	-1.66139	0.0966347	0.265545
BMEII0531	11.5612	0.919088	0.552908	1.66228	0.0964566	0.265545
BMEII1137	134.769	0.405022	0.243571	1.66285	0.0963423	0.265545
BMEIr08	136.619	-0.545474	0.328149	-1.66228	0.0964571	0.265545
BMEI0791	365.172	-0.306575	0.184819	-1.65879	0.0971585	0.266252
BMEII0151	568.706	-0.379979	0.229107	-1.65852	0.0972131	0.266252
BMEII1110	146.813	0.374099	0.225577	1.65841	0.0972352	0.266252
BMEI0796	80.3308	0.447202	0.269794	1.65757	0.0974048	0.266466
BMEI0673	152.105	0.462631	0.279644	1.65436	0.0980551	0.267805
BMEI1930	614.042	-0.346203	0.209282	-1.65424	0.0980787	0.267805
BMEI1559	21.3164	-0.731017	0.442501	-1.65201	0.0985325	0.26854
BMEII0540	7.10171	-1.70758	1.03342	-1.65236	0.0984622	0.26854
BMEI0319	369.984	-0.836781	0.507507	-1.64881	0.099187	0.268808
BMEI0336	3.10048	2.81415	1.70666	1.64893	0.0991628	0.268808
BMEI1862	7.64461	-1.30453	0.790616	-1.65001	0.09894	0.268808
BMEI1950	5.53277	1.37412	0.83285	1.6499	0.0989638	0.268808
BMEII0446	1524.21	-0.291915	0.177094	-1.64836	0.0992779	0.268808
BMEII0572	400.352	-0.368995	0.223612	-1.65016	0.0989104	0.268808
BMEII0724	106.698	-0.380745	0.230945	-1.64864	0.0992218	0.268808
BMEI0199	1229.56	-0.292918	0.177821	-1.64726	0.0995046	0.268921
BMEI0787	9.74639	1.05903	0.642896	1.64727	0.0995016	0.268921
BMEI0243	69.9558	-0.603516	0.366649	-1.64603	0.0997572	0.269104
BMEI0621	162.347	-1.22453	0.743862	-1.64617	0.0997283	0.269104
BMEI1059	512.74	-0.412216	0.250839	-1.64335	0.100311	0.270097
BMEII0884	119.778	-0.556151	0.33838	-1.64357	0.100266	0.270097
BMEI0650	34.4889	-0.551197	0.335749	-1.64169	0.100654	0.270768
BMEI0653	131.556	-0.380318	0.231819	-1.64058	0.100884	0.271138
BMEII0326	3.73877	1.70192	1.03775	1.64001	0.101004	0.271208
BMEI0320	302.704	-0.848225	0.517841	-1.638	0.101421	0.272078
BMEI0069	413.081	-0.309786	0.189246	-1.63695	0.101641	0.272416
BMEII0973	1329.79	-0.287618	0.176086	-1.63339	0.102386	0.274161
BMEII0103	61.1251	0.448105	0.274626	1.63169	0.102745	0.274868
BMEII0797	2.20324	2.32198	1.42378	1.63085	0.102922	0.275088
BMEI1686	396.378	-0.277363	0.170177	-1.62985	0.103132	0.275399
BMEI0954	87.8404	0.419348	0.257523	1.62839	0.103442	0.275972
BMEII0743	152.233	0.346846	0.213592	1.62388	0.104402	0.278049
BMEII1087	34.9477	0.512697	0.315733	1.62383	0.104412	0.278049
BMEI0619	163.191	-1.23813	0.762979	-1.62276	0.104642	0.278127
BMEI0926	412.453	-0.278623	0.171714	-1.6226	0.104674	0.278127
BMEI1319	4.24501	1.49136	0.919259	1.62235	0.104728	0.278127
BMEI0438	20.8227	0.841331	0.518852	1.62153	0.104905	0.278226
BMEI0934	328.737	0.985563	0.607891	1.62128	0.104957	0.278226
BMEII0694	264.522	-1.19041	0.734497	-1.62071	0.105079	0.278297
BMEI0686	5.84354	1.38334	0.853772	1.62027	0.105175	0.278298
BMEI0237	44.4551	0.553773	0.343264	1.61326	0.106688	0.280009
BMEI0337	3.06463	2.05751	1.27393	1.61509	0.106292	0.280009
BMEI0355	12.1108	0.870801	0.538928	1.6158	0.106137	0.280009
BMEI0406	22.7415	0.60968	0.377503	1.61503	0.106303	0.280009
BMEI0541	671.698	-0.453381	0.280893	-1.61407	0.106512	0.280009
BMEI1005	219.351	-0.372369	0.230688	-1.61417	0.106491	0.280009
BMEI1503	2.88379	2.05071	1.26959	1.61525	0.106256	0.280009
BMEII0346	13.1657	0.795268	0.492776	1.61385	0.106559	0.280009
BMEII0742	1258.82	-0.345686	0.214278	-1.61326	0.106689	0.280009
BMEII0692	260.433	0.463189	0.287423	1.61153	0.107065	0.280077
BMEII0788	108.327	-0.453898	0.281685	-1.61137	0.1071	0.280077
BMEII0804	234.101	-0.459363	0.285037	-1.61159	0.10705	0.280077
BMEII0947	11.1968	1.00593	0.623931	1.61225	0.106908	0.280077
BMEI1179	1.79745	-2.14993	1.33615	-1.60904	0.107607	0.281151
BMEII0324	8.94388	-1.52981	0.951316	-1.6081	0.107813	0.281425
BMEII0512	77.8045	0.447069	0.278083	1.60768	0.107906	0.281425
BMEII1021	39.2281	0.565923	0.352252	1.60659	0.108145	0.281797
BMEII1120	57.8353	0.494005	0.307674	1.60561	0.108359	0.282102
BMEI0800	201.397	-1.124	0.700676	-1.60416	0.108679	0.282681
BMEI1735	126.507	-1.33656	0.833731	-1.60311	0.10891	0.283029
BMEI0869	342.841	0.400622	0.250023	1.60234	0.109081	0.283221
BMEII0697	93.3552	-0.474148	0.296049	-1.60158	0.109247	0.2834
BMEI0632	841.256	-0.266504	0.166461	-1.601	0.109377	0.283484
BMEI0908	512.559	-0.262353	0.164155	-1.5982	0.109999	0.284841
BMEI1135	4.66947	1.56878	0.982589	1.59658	0.110359	0.28552
BMEI1516	151.031	-0.518405	0.324952	-1.59533	0.110639	0.28599
BMEI0035	285.897	-0.358323	0.224779	-1.59411	0.110911	0.286438
BMEI0051	923.37	-0.487144	0.30573	-1.59338	0.111075	0.286606
BMEII0878	770.814	-0.360815	0.22673	-1.59138	0.111523	0.287509
BMEI0620	61.063	-1.2163	0.764894	-1.59016	0.111799	0.287964
BMEI0760	133.06	-0.379002	0.238716	-1.58767	0.112361	0.289157
BMEI1070	108.38	0.346506	0.21831	1.58722	0.112463	0.289161
BMEI0960	27.7389	0.593926	0.374392	1.58637	0.112655	0.289361
BMEI1031	42.7619	-0.539936	0.340533	-1.58556	0.112839	0.289361
BMEI1565	89.098	-0.491338	0.309845	-1.58575	0.112795	0.289361
BMEI1191	26.7372	-0.694735	0.439293	-1.58148	0.113768	0.291229
BMEII1086	195.588	0.356753	0.225575	1.58153	0.113758	0.291229
BMEI1510	16.6592	0.709449	0.448728	1.58102	0.113872	0.291241
BMEII0925	23.5246	-0.69062	0.437056	-1.58017	0.114069	0.291487
BMEI0647	4.35029	1.578	1.00075	1.57681	0.114838	0.292499
BMEI1310	40.1197	-0.547257	0.347189	-1.57625	0.114968	0.292499
BMEI1347	34.5675	-0.573029	0.363238	-1.57756	0.114668	0.292499
BMEI1679	41.1244	-0.603622	0.382887	-1.5765	0.11491	0.292499
BMEI1698	24.9483	-0.67703	0.429462	-1.57646	0.11492	0.292499
BMEI0409	62.6037	0.519955	0.330165	1.57483	0.115295	0.293074
BMEI1857	31.0262	-0.556983	0.354043	-1.57321	0.115671	0.293773
BMEI0470	5.50351	1.24124	0.789534	1.57211	0.115924	0.29416
BMEI1655	131.095	-0.609355	0.387831	-1.57119	0.116139	0.294448
BMEI0443	310.721	0.322351	0.20532	1.56999	0.116417	0.294694
BMEII0211	22.7958	-1.11134	0.707904	-1.5699	0.116439	0.294694
BMEII0557	36.9996	-1.25185	0.797882	-1.56897	0.116656	0.294731
BMEII0848	28.9355	0.566958	0.361356	1.56897	0.116654	0.294731
BMEII1015	5.8184	-2.55618	1.63025	-1.56797	0.116888	0.295062
BMEI0084	5.67595	-1.63826	1.04731	-1.56426	0.117757	0.29597
BMEI0295	186.143	-0.373982	0.239005	-1.56475	0.117642	0.29597
BMEI0379	4.55208	1.62207	1.03665	1.56473	0.117647	0.29597
BMEI0557	27.5433	0.64367	0.411403	1.56457	0.117683	0.29597
BMEII0216	545.741	0.3342	0.213488	1.56543	0.117483	0.29597
BMEII0508	69.2854	-0.452973	0.289884	-1.5626	0.118147	0.296693
BMEI1299	73.2354	-0.419562	0.26878	-1.56099	0.118526	0.297153
BMEII0016	142.289	-0.3179	0.203714	-1.56052	0.118636	0.297153
BMEII0536	60.5381	-0.510242	0.32693	-1.56071	0.118593	0.297153
BMEI0783	374.495	-0.23414	0.150217	-1.55868	0.119073	0.297733
BMEI1213	797.592	-0.241806	0.155128	-1.55875	0.119055	0.297733
BMEI0670	512.551	-0.378673	0.243074	-1.55785	0.119269	0.297967
BMEI0262	23.6079	0.62867	0.403908	1.55647	0.119597	0.298018
BMEI1778	4.40642	1.54184	0.990405	1.55678	0.119523	0.298018
BMEI2026	436.445	0.346348	0.222489	1.5567	0.119543	0.298018
BMEII0636	195.259	0.463971	0.298555	1.55406	0.12017	0.299192
BMEI1093	31.8017	0.517483	0.333085	1.55361	0.120278	0.299204
BMEII0058	58.7885	0.507535	0.326909	1.55253	0.120536	0.299333
BMEII0193	436.596	1.08147	0.696409	1.55293	0.12044	0.299333
BMEI0414	238.26	0.356325	0.229671	1.55146	0.120792	0.29957
BMEI0519	353.891	-0.458067	0.295285	-1.55127	0.120838	0.29957
BMEI1196	190.443	-0.324077	0.209149	-1.5495	0.121262	0.300365
BMEII0964	67.9284	-0.506144	0.326789	-1.54884	0.121421	0.300503
BMEI1232	151.171	-0.322153	0.208057	-1.54839	0.121529	0.300515
BMEI0419	190.721	-0.514046	0.332574	-1.54566	0.122186	0.301758
BMEI0875	329.321	0.245178	0.158646	1.54544	0.122239	0.301758
BMEI1731	1003.46	0.223342	0.1446	1.54455	0.122455	0.301778
BMEI1909	50.6261	0.48837	0.316163	1.54468	0.122425	0.301778
BMEII0033	950.691	-0.227159	0.147197	-1.54323	0.122776	0.302313
BMEII0725	14.7862	-0.811021	0.526851	-1.53938	0.123713	0.304362
BMEI1728	145.382	1.04972	0.682603	1.53782	0.124092	0.30476
BMEI2029	84.5268	-0.547061	0.355948	-1.53692	0.124314	0.30476
BMEII0194	48.2995	0.735397	0.478351	1.53736	0.124205	0.30476
BMEII0273	314.419	-0.25991	0.169149	-1.53657	0.124398	0.30476
BMEII0960	557.992	-1.18018	0.76767	-1.53735	0.124208	0.30476
BMEII0696	81.6613	-1.15482	0.751915	-1.53584	0.124578	0.304943
BMEI1646	107.108	0.394782	0.257193	1.53496	0.124793	0.305212
BMEII1069	552.953	-0.326418	0.21272	-1.53449	0.124908	0.305239
BMEI0920	172.267	-0.335483	0.218777	-1.53345	0.125165	0.305547
BMEI1071	126.464	0.384388	0.250722	1.53313	0.125245	0.305547
BMEI1004	224.951	-0.336583	0.219714	-1.53192	0.125543	0.306016
BMEII0511	56.71	0.505943	0.330568	1.53053	0.125886	0.306341
BMEII1074	377.774	0.301334	0.196863	1.53068	0.125849	0.306341
BMEI0370	126.233	0.324779	0.212651	1.52729	0.12669	0.307782
BMEI0710	32.2214	-1.23219	0.80678	-1.52729	0.12669	0.307782
BMEI0536	42.6853	0.492783	0.323272	1.52436	0.127419	0.308009
BMEI1311	116.493	-0.383548	0.25156	-1.52468	0.127339	0.308009
BMEI1683	310.16	-0.337036	0.220917	-1.52562	0.127105	0.308009
BMEII0073	87.7418	-0.872643	0.572206	-1.52505	0.127247	0.308009
BMEII0902	800.91	-0.347337	0.227648	-1.52576	0.127069	0.308009
BMEII1044	53.8878	0.496688	0.325744	1.52478	0.127314	0.308009
BMEI1265	32.5295	0.824817	0.541438	1.52338	0.127663	0.30824
BMEI1567	7.07553	1.09401	0.718264	1.52313	0.127727	0.30824
BMEII0036	442.289	-0.301906	0.198485	-1.52105	0.128247	0.309127
BMEII1050	31.0835	0.715895	0.470732	1.52081	0.128307	0.309127
BMEI1934	1289.73	-0.238532	0.156891	-1.52037	0.128417	0.309137
BMEI0479	70.9192	0.547356	0.360382	1.51882	0.128807	0.309819
BMEI0417	135.552	-0.822599	0.542788	-1.51551	0.129644	0.311059
BMEI0428	842.081	-0.321637	0.212213	-1.51563	0.129612	0.311059
BMEI1424	319.344	0.315099	0.207889	1.51571	0.129593	0.311059
BMEI1871	224.943	-0.32646	0.215739	-1.51322	0.130224	0.311943
BMEII0629	3.50746	1.44306	0.95364	1.51321	0.130226	0.311943
BMEI1334	10.9956	-1.68149	1.11237	-1.51163	0.130628	0.312389
BMEII0105	1461.79	-0.297296	0.196638	-1.51189	0.130561	0.312389
BMEI0325	187.893	0.502493	0.332987	1.50905	0.131287	0.313708
BMEI1855	68.2195	-0.426026	0.282585	-1.5076	0.131656	0.314332
BMEI0187	82.267	-1.04325	0.692503	-1.5065	0.13194	0.314751
BMEI1332	58.8092	-0.570351	0.379027	-1.50478	0.132381	0.315169
BMEI1463	321.244	0.267072	0.17751	1.50455	0.132441	0.315169
BMEI1702	654.936	-0.256287	0.170338	-1.50458	0.132432	0.315169
BMEI1838	40.4987	0.537645	0.357484	1.50397	0.132589	0.315265
BMEI1714	53.7643	0.465222	0.30962	1.50256	0.132953	0.315872
BMEII1082	5.44676	1.49005	0.992095	1.50193	0.133116	0.316001
BMEI1294	209.295	-0.329943	0.219785	-1.50121	0.133302	0.316185
BMEI1849	92.0274	-0.444504	0.296737	-1.49797	0.134141	0.317915
BMEI0068	241.321	-0.309549	0.206834	-1.4966	0.134497	0.318438
BMEI0251	480.996	-0.639588	0.427451	-1.49628	0.13458	0.318438
BMEII0099	37.694	-0.501087	0.335435	-1.49384	0.135217	0.319684
BMEI0435	971.533	-0.263836	0.177018	-1.49045	0.136106	0.321525
BMEII0556	19.4783	-1.13733	0.764302	-1.48806	0.136735	0.322487
BMEII0940	17.8398	0.639541	0.429745	1.48819	0.136702	0.322487
BMEI1375	13.0412	-1.48353	0.99775	-1.48687	0.137049	0.322529
BMEI1647	21.1058	0.604066	0.406534	1.48589	0.137308	0.322529
BMEII0009	39.9854	-0.49895	0.335646	-1.48654	0.137137	0.322529
BMEII0606	266.826	-0.324917	0.218554	-1.48667	0.137103	0.322529
BMEII0738	143.225	0.342407	0.230386	1.48623	0.137218	0.322529
BMEI0665	4.22454	1.42882	0.962666	1.48424	0.137746	0.323297
BMEI0054	211.887	-0.268967	0.181346	-1.48317	0.13803	0.323702
BMEII0984	42.6357	-0.487994	0.32954	-1.48083	0.138651	0.324897
BMEII0482	74.1021	-0.420283	0.284018	-1.47977	0.138933	0.325297
BMEI0394	47.9301	0.454053	0.307037	1.47882	0.139188	0.32563
BMEI1307	1274.96	-0.299891	0.202948	-1.47768	0.139494	0.326084
BMEI0897	2.30586	-2.02218	1.37008	-1.47596	0.139955	0.326857
BMEII1078	346.593	-0.318462	0.215818	-1.47561	0.14005	0.326857
BMEII0851	36.105	0.495312	0.335764	1.47518	0.140165	0.326863
BMEI1881	60.3713	-0.572587	0.388374	-1.47432	0.140396	0.326972
BMEII0963	5.68625	1.21139	0.821746	1.47417	0.140436	0.326972
BMEI0988	145.353	-0.382653	0.259856	-1.47256	0.14087	0.327721
BMEI0871	10.1315	-0.936895	0.636809	-1.47123	0.141228	0.328188
BMEI0878	11.3818	0.755661	0.513713	1.47098	0.141297	0.328188
BMEI0418	809.304	-0.240606	0.16368	-1.46998	0.141568	0.328294
BMEI0624	11.6517	0.847587	0.57656	1.47008	0.141541	0.328294
BMEII1014	3.11672	-2.18138	1.48474	-1.4692	0.141779	0.328519
BMEI0071	109.126	-0.968492	0.659707	-1.46806	0.142087	0.32894
BMEII0444	142.102	0.401244	0.273383	1.4677	0.142186	0.32894
BMEI1624	54.8933	0.472085	0.321976	1.46621	0.142591	0.329091
BMEI1830	110.487	-0.3291	0.224425	-1.46642	0.142535	0.329091
BMEII0944	20.439	0.631988	0.430864	1.46679	0.142433	0.329091
BMEI0709	32.0532	-1.17621	0.80545	-1.46031	0.144204	0.332549
BMEI2036	1.94243	2.10053	1.44064	1.45806	0.144825	0.333533
BMEII0637	141.675	0.35926	0.246418	1.45793	0.14486	0.333533
BMEII0812	538.378	-0.334374	0.229865	-1.45465	0.145766	0.335355
BMEI1872	135.722	-0.333474	0.229334	-1.4541	0.14592	0.335442
BMEII0565	17.6491	0.651245	0.44859	1.45176	0.146569	0.336668
BMEI0137	486.168	-0.280958	0.193723	-1.45031	0.146973	0.337024
BMEI0766	19.0282	-0.610787	0.421246	-1.44995	0.147071	0.337024
BMEI1301	20.8517	0.716077	0.493781	1.45019	0.147005	0.337024
BMEI0431	89.5633	-0.39598	0.273326	-1.44875	0.147407	0.337528
BMEI0375	625.89	-0.306454	0.211865	-1.44646	0.148048	0.338728
BMEI0889	788.415	-0.298667	0.206586	-1.44573	0.148253	0.338931
BMEI1055	1266.34	-0.234019	0.162148	-1.44324	0.148952	0.340261
BMEII0770	824.8	-0.236973	0.164657	-1.43919	0.150096	0.342604
BMEI1553	3.36668	-2.10511	1.46319	-1.43871	0.150232	0.342647
BMEI0032	831.12	-0.296513	0.206474	-1.43608	0.150979	0.344081
BMEI0095	4.15056	1.27746	0.890935	1.43385	0.151616	0.344264
BMEI0135	198.565	-0.342152	0.23874	-1.43315	0.151814	0.344264
BMEI0662	2.02708	2.24981	1.56917	1.43376	0.151641	0.344264
BMEI1219	30.3909	-0.559644	0.390277	-1.43396	0.151582	0.344264
BMEI1870	301.664	-0.28922	0.201877	-1.43265	0.151958	0.344264
BMEII0149	616.853	0.267094	0.186279	1.43384	0.151619	0.344264
BMEII0579	47.9403	0.402545	0.281051	1.43228	0.152063	0.344264
BMEII1035	6.14871	-1.57807	1.10196	-1.43207	0.152125	0.344264
BMEII1052	44.0138	0.494631	0.345148	1.4331	0.15183	0.344264
BMEII0075	233.668	-0.340251	0.237941	-1.42998	0.152723	0.34535
BMEI1308	632.801	-0.290635	0.203604	-1.42745	0.15345	0.34571
BMEI1549	384.799	-0.35662	0.249847	-1.42736	0.153477	0.34571
BMEI1813	278.327	-0.375179	0.262775	-1.42776	0.153361	0.34571
BMEII0118	66.9495	0.422826	0.296172	1.42764	0.153397	0.34571
BMEII0604	3.36879	-2.0028	1.40165	-1.42889	0.153036	0.34571
BMEI1067	75.2619	0.410317	0.287661	1.42639	0.153755	0.346069
BMEI1917	752.398	0.370313	0.259863	1.42503	0.154149	0.346686
BMEI0474	1138.54	-0.255002	0.179017	-1.42446	0.154314	0.346788
BMEII1008	16.7805	0.607802	0.42824	1.4193	0.155811	0.349882
BMEI1507	183.171	0.361519	0.255095	1.4172	0.156425	0.350991
BMEI1014	334.442	-0.293237	0.207164	-1.41548	0.156927	0.351641
BMEI1053	971.178	-0.263482	0.186156	-1.41538	0.156957	0.351641
BMEI0915	833.488	-0.287864	0.203666	-1.41341	0.157535	0.352665
BMEI0315	90.4096	0.345225	0.245004	1.40906	0.158818	0.354717
BMEI1378	112.534	-0.343897	0.244043	-1.40917	0.158786	0.354717
BMEI1456	192.149	-0.347565	0.246563	-1.40964	0.158647	0.354717
BMEI1043	651.603	-0.28286	0.201008	-1.40721	0.159366	0.355419
BMEI1253	18.821	-0.671999	0.477693	-1.40676	0.159499	0.355419
BMEII1116	41.9815	-0.581535	0.413379	-1.40678	0.159491	0.355419
BMEI1734	3.90867	-1.68197	1.19691	-1.40526	0.159943	0.356137
BMEI1920	349.59	-0.310432	0.221162	-1.40364	0.160426	0.356939
BMEI0273	27.2275	0.538288	0.385554	1.39614	0.162673	0.359737
BMEI0598	139.541	0.412157	0.29481	1.39804	0.1621	0.359737
BMEI0837	292.531	-0.300899	0.215142	-1.3986	0.161932	0.359737
BMEI1398	370.302	-0.245611	0.175813	-1.397	0.162412	0.359737
BMEII0106	324.741	0.277244	0.198396	1.39743	0.162285	0.359737
BMEII0125	116.744	0.39746	0.284207	1.39849	0.161967	0.359737
BMEII0601	242.569	-0.327003	0.23422	-1.39614	0.162674	0.359737
BMEII0913	232.261	-0.291028	0.208362	-1.39675	0.16249	0.359737
BMEII0618	32.4403	-0.937548	0.671743	-1.39569	0.162806	0.359758
BMEI1115	19.2811	-1.23341	0.884535	-1.39442	0.163192	0.360336
BMEI1353	19.5962	0.630347	0.453205	1.39087	0.164266	0.362433
BMEI0020	15.8389	0.625304	0.451735	1.38423	0.166289	0.365686
BMEI1095	31.2227	0.561441	0.405392	1.38493	0.166073	0.365686
BMEI1152	193.319	-0.90822	0.655638	-1.38525	0.165977	0.365686
BMEI1408	186.347	-0.457966	0.330909	-1.38396	0.166369	0.365686
BMEI1720	2975.1	0.789224	0.570086	1.3844	0.166237	0.365686
BMEI0587	71.6852	-0.714842	0.516844	-1.38309	0.166637	0.365998
BMEI0603	16.9143	0.591012	0.427661	1.38196	0.166983	0.366305
BMEII0019	210.836	-0.273581	0.197987	-1.38181	0.167029	0.366305
BMEI0753	162.48	-0.334343	0.242112	-1.38094	0.167296	0.366615
BMEI1764	80.4875	0.45487	0.329589	1.38011	0.167552	0.366898
BMEI1814	2457	-0.312976	0.227418	-1.37622	0.168754	0.369178
BMEII0226	578.94	-0.285487	0.207488	-1.37592	0.168847	0.369178
BMEII0039	50.2096	-0.733008	0.533141	-1.37489	0.169167	0.369562
BMEII0198	44.3315	0.42775	0.311197	1.37453	0.169277	0.369562
BMEI1354	24.4016	0.596097	0.433851	1.37397	0.169452	0.369667
BMEI2041	225.449	-0.351662	0.256109	-1.3731	0.169722	0.369979
BMEII0966	109.574	-0.344407	0.250968	-1.37231	0.169966	0.370233
BMEI1672	9.02239	0.990353	0.722579	1.37058	0.170505	0.370575
BMEI1964	106.976	-0.366437	0.267204	-1.37138	0.170257	0.370575
BMEII0959	632.359	-1.09115	0.79593	-1.37091	0.170403	0.370575
BMEI0721	18.6413	0.575696	0.420188	1.37009	0.170658	0.370631
BMEII0685	2.37672	-2.1382	1.56248	-1.36847	0.171166	0.371455
BMEI1494	105.458	0.344237	0.251962	1.36622	0.171869	0.372048
BMEII0051	190.987	0.272496	0.199405	1.36655	0.171767	0.372048
BMEII0283	286.56	-0.331087	0.24223	-1.36683	0.171679	0.372048
BMEII0778	127.878	0.385193	0.281994	1.36596	0.171951	0.372048
BMEI1715	72.0684	0.38121	0.279365	1.36456	0.172393	0.372727
BMEI2009	40.8924	-0.51423	0.377158	-1.36343	0.172747	0.373215
BMEI0583	26.8035	0.479704	0.352395	1.36127	0.173429	0.373856
BMEI0893	41.9898	-0.415055	0.304735	-1.36202	0.173191	0.373856
BMEII0200	36.1689	0.47222	0.346809	1.36161	0.173321	0.373856
BMEI1638	12.8062	-1.19375	0.877978	-1.35966	0.173938	0.374676
BMEI1034	69.4724	-0.429819	0.316676	-1.35729	0.174691	0.375816
BMEI1162	3.41464	1.43682	1.05918	1.35653	0.174929	0.375816
BMEI1214	110.894	-0.388003	0.286061	-1.35636	0.174984	0.375816
BMEI1703	130.216	-0.315567	0.232539	-1.35705	0.174766	0.375816
BMEI0771	45.4705	-0.460214	0.339987	-1.35362	0.175857	0.37741
BMEI0870	353.805	-0.288981	0.213663	-1.35251	0.176213	0.377897
BMEI0423	16.8828	0.626807	0.464476	1.34949	0.177179	0.379055
BMEI1190	264.946	0.554794	0.411025	1.34978	0.177085	0.379055
BMEII0580	63.1531	0.365778	0.271109	1.34919	0.177275	0.379055
BMEII0627	32.4523	0.55686	0.412638	1.34951	0.177173	0.379055
BMEI0439	267.985	-0.37338	0.27696	-1.34814	0.177614	0.379502
BMEI0361	172.01	-0.310928	0.230804	-1.34716	0.17793	0.379897
BMEI1477	289.899	-0.298833	0.222038	-1.34586	0.178346	0.380239
BMEI1981	113.493	0.352406	0.261846	1.34585	0.178351	0.380239
BMEI0400	202.163	-0.288162	0.21436	-1.34429	0.178856	0.380802
BMEI1047	36.2313	0.416577	0.309902	1.34422	0.178877	0.380802
BMEI1779	7.05172	0.91714	0.682656	1.34349	0.179114	0.381027
BMEII0805	44.0438	-0.441813	0.330368	-1.33733	0.181114	0.384999
BMEI0480	36.395	0.466277	0.348929	1.33631	0.181448	0.385003
BMEI1556	34.5004	0.523566	0.391806	1.33629	0.181454	0.385003
BMEII0923	3.80129	1.26959	0.950211	1.33611	0.181513	0.385003
BMEI0526	60.8391	0.372731	0.279302	1.33451	0.182037	0.385834
BMEI1303	30.1127	0.487621	0.365588	1.3338	0.18227	0.386046
BMEI1100	36.1095	-0.958055	0.72017	-1.33032	0.183413	0.386532
BMEI1955	17.4366	0.739481	0.555175	1.33198	0.182867	0.386532
BMEII0052	355.239	0.269042	0.202247	1.33027	0.18343	0.386532
BMEII0102	51.9593	0.37001	0.277982	1.33106	0.18317	0.386532
BMEII0319	183.229	-0.26281	0.197531	-1.33047	0.183362	0.386532
BMEII0828	122.989	-0.289839	0.217516	-1.33249	0.182698	0.386532
BMEIt14	71.2976	-0.426255	0.320382	-1.33046	0.183368	0.386532
BMEII0037	30.4628	-1.04303	0.784552	-1.32946	0.183695	0.38681
BMEII1121	33.7035	0.455728	0.343808	1.32553	0.184995	0.389266
BMEI0256	21.133	-1.30871	0.98882	-1.32351	0.185665	0.390127
BMEII0522	123.917	0.290909	0.219805	1.32349	0.185673	0.390127
BMEII1076	495.836	0.234158	0.177499	1.31921	0.187099	0.392841
BMEI1102	27.2984	-1.06733	0.809935	-1.31779	0.187573	0.393395
BMEII0115	175.615	-0.27585	0.209356	-1.31761	0.187634	0.393395
BMEI1736	64.9378	-1.08842	0.826873	-1.3163	0.188073	0.393521
BMEII0573	21.1287	-0.60251	0.457757	-1.31622	0.1881	0.393521
BMEII0731	27.6366	0.548466	0.416673	1.3163	0.188074	0.393521
BMEI0283	3.82851	-1.31885	1.00338	-1.31442	0.188707	0.393762
BMEI0550	297.744	-0.279236	0.212419	-1.31456	0.188659	0.393762
BMEII0025	467.894	-0.22831	0.173587	-1.31525	0.188425	0.393762
BMEII0345	33.2369	0.483639	0.368103	1.31387	0.188891	0.393762
BMEII0589	85.5748	0.361695	0.275291	1.31386	0.188892	0.393762
BMEII0072	524.956	-0.744576	0.566971	-1.31325	0.189098	0.393909
BMEI0617	128.062	0.306853	0.233741	1.31279	0.189254	0.393952
BMEI0750	1666.72	-0.18664	0.142572	-1.30909	0.190505	0.396111
BMEII0426	231.029	-0.340336	0.260254	-1.30771	0.190972	0.396111
BMEII0571	2818.26	-0.92466	0.706439	-1.3089	0.190567	0.396111
BMEII0602	476.914	-0.320789	0.245262	-1.30795	0.190891	0.396111
BMEII0894	106.134	0.397566	0.303959	1.30796	0.190886	0.396111
BMEII0726	79.4025	-0.395005	0.302207	-1.30707	0.19119	0.396279
BMEI1637	5.95652	-1.69863	1.30073	-1.3059	0.191587	0.39682
BMEII0626	52.0669	0.407227	0.311976	1.30531	0.191786	0.396949
BMEI0093	3.14198	1.34562	1.03385	1.30156	0.193066	0.399314
BMEI0801	250.498	-0.266151	0.2046	-1.30084	0.193315	0.399545
BMEI1058	113.523	0.32237	0.247983	1.29997	0.193612	0.399591
BMEI1694	465.582	0.252391	0.194138	1.30006	0.19358	0.399591
BMEII0866	32.1547	-0.926369	0.713447	-1.29844	0.194136	0.400389
BMEII0066	242.664	-0.276389	0.213089	-1.29706	0.194612	0.401085
BMEI0805	12.5244	0.672226	0.519554	1.29385	0.195716	0.403076
BMEII0625	196.389	-0.258411	0.199799	-1.29336	0.195887	0.403142
BMEI0297	54.2711	-0.378086	0.292839	-1.2911	0.196668	0.404463
BMEII0458	274.909	-0.303433	0.235244	-1.28986	0.197098	0.405061
BMEI1131	217.519	-0.286201	0.222093	-1.28865	0.197519	0.405638
BMEI0767	50.6721	-0.412625	0.320732	-1.28651	0.198265	0.406317
BMEI1008	375.118	-0.239604	0.186243	-1.28651	0.198263	0.406317
BMEII0435	556.911	-0.30762	0.239114	-1.2865	0.198268	0.406317
BMEI1788	42.505	0.465515	0.362038	1.28582	0.198506	0.406518
BMEI0971	365.81	-0.245958	0.191672	-1.28322	0.199414	0.408091
BMEI0478	44.2317	0.393781	0.307222	1.28175	0.199931	0.408861
BMEII1049	19.1376	0.622953	0.486854	1.27955	0.200704	0.410153
BMEI0079	327.76	-0.356936	0.279157	-1.27862	0.201031	0.410245
BMEI0851	124.957	0.301542	0.235778	1.27892	0.200924	0.410245
BMEII0317	23.3605	0.509679	0.399007	1.27737	0.201472	0.410855
BMEI0917	95.2925	0.296162	0.232071	1.27617	0.201896	0.411432
BMEII0407	3.38568	-1.38183	1.08397	-1.27478	0.202388	0.412145
BMEI0836	529.289	-0.206213	0.16209	-1.27221	0.203297	0.413419
BMEI1287	112.117	-0.341589	0.268461	-1.27239	0.203233	0.413419
BMEI0503	186.165	-0.482106	0.379608	-1.27001	0.204081	0.414681
BMEI1388	198.21	-0.268776	0.211757	-1.26927	0.204346	0.414681
BMEI1476	36.5362	-0.436364	0.34376	-1.26939	0.204304	0.414681
BMEII0970	33.5537	0.438892	0.34611	1.26807	0.204773	0.415258
BMEI0913	272.334	-0.309279	0.244262	-1.26618	0.20545	0.416341
BMEII0781	420.633	-0.31778	0.251173	-1.26519	0.205805	0.416769
BMEI1385	162.807	-0.27452	0.217077	-1.26462	0.206008	0.41689
BMEI1847	93.8844	0.286103	0.226438	1.26349	0.206412	0.417128
BMEII1111	9.61535	-1.28713	1.01868	-1.26353	0.2064	0.417128
BMEI0413	15.4823	-0.642851	0.509358	-1.26208	0.20692	0.417287
BMEII0639	83.9783	0.352258	0.279109	1.26208	0.206919	0.417287
BMEIt10	139.096	-0.296653	0.235052	-1.26208	0.206922	0.417287
BMEI0667	100.281	-0.287206	0.227673	-1.26149	0.207134	0.417426
BMEI0376	93.0876	-0.391041	0.310093	-1.26104	0.207293	0.417457
BMEI0961	715.951	-0.667352	0.529755	-1.25974	0.207764	0.417828
BMEII0870	1189.58	-0.22762	0.180676	-1.25983	0.207731	0.417828
BMEI0359	707.614	-0.252855	0.200813	-1.25915	0.207975	0.417961
BMEI0442	144.344	-0.31175	0.247808	-1.25803	0.208382	0.418201
BMEI1682	299.094	-0.246477	0.195899	-1.25819	0.208325	0.418201
BMEIt04	84.8156	-0.331464	0.263927	-1.25589	0.209154	0.419463
BMEII0221	134.364	-0.252598	0.201539	-1.25334	0.210081	0.421031
BMEI0265	43.0523	0.475852	0.380156	1.25173	0.210668	0.421047
BMEI0340	126.02	-0.680045	0.543066	-1.25223	0.210485	0.421047
BMEI1366	165.087	-0.356066	0.284443	-1.2518	0.210642	0.421047
BMEII0980	341.835	-0.309708	0.24725	-1.25261	0.210347	0.421047
BMEI1904	380.666	-0.360677	0.288411	-1.25057	0.211092	0.421315
BMEII1097	6.3181	0.956512	0.76466	1.2509	0.210971	0.421315
BMEI0307	692.08	0.264954	0.21208	1.24931	0.211551	0.421941
BMEI0558	112.434	0.293762	0.235659	1.24655	0.212561	0.423376
BMEI0958	21.915	0.509163	0.408435	1.24662	0.212536	0.423376
BMEI0368	70.8157	0.363708	0.292166	1.24487	0.21318	0.423576
BMEI0868	192.605	-0.611565	0.49095	-1.24568	0.212883	0.423576
BMEII0941	11.6767	0.685034	0.550364	1.24469	0.213245	0.423576
BMEII1011	363.255	-0.27708	0.222477	-1.24543	0.212973	0.423576
BMEI1483	237.799	-0.299264	0.240809	-1.24275	0.213961	0.424131
BMEII0585	23.3629	0.539308	0.433828	1.24314	0.213817	0.424131
BMEII1102	125.297	-0.330295	0.265778	-1.24275	0.21396	0.424131
BMEI0031	131.143	-0.402519	0.32419	-1.24161	0.214379	0.424444
BMEI1241	2.43892	-1.97226	1.58857	-1.24153	0.214411	0.424444
BMEI0762	12.816	-0.662632	0.535246	-1.238	0.215718	0.42674
BMEII0427	105.969	0.323054	0.261039	1.23757	0.215875	0.426761
BMEI1036	106.594	0.294175	0.238105	1.23548	0.216651	0.428003
BMEII0124	46.2515	0.381417	0.308943	1.23459	0.216984	0.42837
BMEI0748	35.9911	0.392111	0.318289	1.23193	0.217974	0.430032
BMEII0192	378.844	0.843504	0.68652	1.22867	0.219197	0.431536
BMEII0433	19.2855	0.676635	0.550865	1.22831	0.219329	0.431536
BMEII0483	489.542	-0.216074	0.175745	-1.22948	0.218894	0.431536
BMEII0600	122.518	-0.327628	0.266723	-1.22835	0.219317	0.431536
BMEI1101	3.11029	-1.56262	1.27478	-1.2258	0.220276	0.432812
BMEI1895	8.90082	-1.22328	0.997761	-1.22603	0.220188	0.432812
BMEI0905	101.55	-0.399263	0.326429	-1.22312	0.221284	0.43351
BMEI1091	7.22938	0.778477	0.636252	1.22354	0.221127	0.43351
BMEII0352	139.954	0.366307	0.299503	1.22305	0.221311	0.43351
BMEII0402	213.018	0.291922	0.238595	1.2235	0.22114	0.43351
BMEIt01	14.9455	-0.606648	0.496083	-1.22288	0.221376	0.43351
BMEI0326	190.271	0.326805	0.267672	1.22092	0.222117	0.434441
BMEII1054	9.52444	0.683953	0.560236	1.22083	0.222151	0.434441
BMEI0861	4.34822	-1.08756	0.892375	-1.21872	0.22295	0.435419
BMEII0107	104.877	0.412956	0.338774	1.21897	0.222855	0.435419
BMEII0252	3.01387	1.26856	1.04134	1.2182	0.223149	0.435515
BMEI0826	54.134	-0.39824	0.327655	-1.21543	0.224203	0.437279
BMEII0038	56.0111	-0.853302	0.703496	-1.21294	0.225151	0.438833
BMEI0573	508.809	-0.229748	0.189536	-1.21216	0.225451	0.439124
BMEI0045	11.9346	0.633158	0.522773	1.21115	0.225837	0.43943
BMEII0779	314.911	-0.233188	0.192565	-1.21096	0.22591	0.43943
BMEI0288	807.577	0.239649	0.198034	1.21014	0.226225	0.439748
BMEI1453	1230.08	-0.69933	0.578841	-1.20816	0.226987	0.440346
BMEII0116	107.37	-0.256855	0.212561	-1.20838	0.226901	0.440346
BMEII0496	64.8864	-0.663558	0.549125	-1.20839	0.226896	0.440346
BMEI1916	1728.26	0.709784	0.587753	1.20762	0.227193	0.440451
BMEII0840	7.66099	1.00563	0.83345	1.20659	0.227591	0.440929
BMEI0773	28.027	-0.529087	0.439146	-1.20481	0.228277	0.44167
BMEII0454	9.7566	0.712975	0.591695	1.20497	0.228215	0.44167
BMEI0930	2.30579	-1.2894	1.07137	-1.20351	0.22878	0.442055
BMEI1038	71.7262	-0.315409	0.262013	-1.20379	0.228669	0.442055
BMEI0887	68.5656	-0.380019	0.316218	-1.20176	0.229455	0.443065
BMEI0369	35.1687	0.439058	0.365811	1.20023	0.230049	0.443916
BMEII0010	145.106	-0.316835	0.264236	-1.19906	0.230503	0.444498
BMEII0394	64.1259	0.324018	0.270417	1.19821	0.230834	0.44484
BMEI2040	28.3326	-0.464255	0.387663	-1.19757	0.231083	0.445026
BMEI0136	665.423	-0.207783	0.174012	-1.19407	0.232451	0.445982
BMEI0392	382.014	-0.217178	0.181814	-1.19451	0.232278	0.445982
BMEI1262	46.0124	-0.400966	0.335537	-1.195	0.232088	0.445982
BMEII0397	278.384	0.22421	0.187789	1.19394	0.2325	0.445982
BMEII0682	6.19795	-0.867109	0.725457	-1.19526	0.231986	0.445982
BMEII0801	240.735	0.302141	0.252937	1.19453	0.232271	0.445982
BMEII0581	31.8076	0.514159	0.430987	1.19298	0.232877	0.446411
BMEI1292	192.88	0.24939	0.20925	1.19183	0.233328	0.446982
BMEI0991	415.802	-0.213316	0.179146	-1.19074	0.233756	0.447507
BMEI0317	278.757	-0.261171	0.220115	-1.18652	0.235417	0.448794
BMEI1017	104.261	0.364838	0.307242	1.18746	0.235045	0.448794
BMEI1469	130.274	-0.300679	0.25343	-1.18644	0.23545	0.448794
BMEI1763	22.0535	0.490233	0.413522	1.18551	0.235818	0.448794
BMEII0143	736.57	-0.221649	0.18695	-1.18561	0.235777	0.448794
BMEII0172	7.00502	-0.785448	0.660989	-1.18829	0.234718	0.448794
BMEII0202	23.0362	0.631348	0.532262	1.18616	0.235559	0.448794
BMEII0764	57.8122	-0.313289	0.263959	-1.18688	0.235273	0.448794
BMEIIr04	131.211	-0.352058	0.296801	-1.18618	0.235553	0.448794
BMEI0350	10.2991	0.664516	0.560873	1.18479	0.236101	0.44904
BMEII0181	620.733	-0.213722	0.180682	-1.18286	0.236864	0.450197
BMEI1212	123.364	-0.289742	0.24559	-1.17978	0.238088	0.452227
BMEI0183	87.9696	-0.720087	0.611195	-1.17816	0.238732	0.453079
BMEII0431	2.72341	2.09015	1.77451	1.17787	0.238848	0.453079
BMEI1536	30.6053	0.43573	0.371054	1.17431	0.240273	0.455161
BMEII0504	431.714	-0.322503	0.274717	-1.17395	0.240415	0.455161
BMEII0765	70.5837	-0.350138	0.298098	-1.17457	0.240165	0.455161
BMEI0351	250.609	0.25462	0.217081	1.17293	0.240826	0.455345
BMEI0923	542.377	0.197341	0.168226	1.17307	0.240767	0.455345
BMEII0041	320.457	-0.239698	0.204457	-1.17236	0.241051	0.455476
BMEI0504	285.844	-0.531889	0.45446	-1.17038	0.24185	0.456688
BMEI0515	14.5621	-0.549359	0.469783	-1.16939	0.242247	0.457141
BMEI1506	693.035	0.235768	0.201874	1.1679	0.242849	0.457979
BMEI1263	9.98142	0.811121	0.694898	1.16725	0.243109	0.458172
BMEI0612	25.1218	0.437091	0.374712	1.16647	0.243423	0.458415
BMEI1436	565.143	-0.256215	0.219709	-1.16615	0.243553	0.458415
BMEII0934	2.74916	-1.48816	1.27835	-1.16413	0.244371	0.459658
BMEII0388	345.116	-0.849879	0.731517	-1.1618	0.245315	0.461136
BMEI1520	2.4358	-1.38113	1.18988	-1.16073	0.245753	0.461372
BMEI1542	1603.44	-0.917405	0.79038	-1.16071	0.245758	0.461372
BMEI0106	56.5913	0.386682	0.334163	1.15717	0.247205	0.463707
BMEI1297	118.289	0.245052	0.211821	1.15688	0.247321	0.463707
BMEI1164	872.324	-0.253566	0.21946	-1.15541	0.247923	0.463939
BMEI1823	633.631	0.22405	0.193869	1.15568	0.247812	0.463939
BMEI1942	107.352	-0.721028	0.623808	-1.15585	0.247743	0.463939
BMEI1790	388.122	-0.250148	0.21661	-1.15483	0.248159	0.464082
BMEI0403	428.68	-0.258531	0.2243	-1.15261	0.249069	0.465483
BMEII0390	9.1255	-0.891583	0.77476	-1.15079	0.24982	0.466288
BMEII0730	64.3874	0.331275	0.287806	1.15103	0.249718	0.466288
BMEI1281	228.418	0.253473	0.220366	1.15024	0.250047	0.466412
BMEII0093	36.9669	0.372744	0.324351	1.1492	0.250475	0.46691
BMEII0995	64.1705	0.370064	0.322729	1.14667	0.251518	0.468554
BMEI1215	149.68	-0.319906	0.279096	-1.14622	0.251703	0.468599
BMEI0601	2.1293	1.43872	1.25694	1.14462	0.252368	0.469333
BMEI1170	85.2444	0.308413	0.269476	1.14449	0.25242	0.469333
BMEIt08	40.6406	-0.403158	0.352455	-1.14386	0.252682	0.469521
BMEI0916	342.437	0.212344	0.185834	1.14265	0.253183	0.470151
BMEI0323	8.6678	-1.08805	0.952869	-1.14186	0.25351	0.470199
BMEI1185	472.325	0.270507	0.237072	1.14103	0.253856	0.470199
BMEII0977	236.48	0.3495	0.306201	1.14141	0.2537	0.470199
BMEII1090	343.278	-0.252081	0.220856	-1.14138	0.253711	0.470199
BMEII0909	110.895	0.327412	0.287637	1.13828	0.255004	0.472025
BMEII0008	28.2505	-0.461336	0.405701	-1.13713	0.255483	0.472611
BMEI1485	349.783	0.247973	0.218257	1.13615	0.255892	0.473067
BMEII0867	34.5137	-0.861988	0.7602	-1.1339	0.256838	0.474514
BMEI0513	223.507	-0.209694	0.185235	-1.13204	0.257617	0.475652
BMEI1211	355.887	-0.196468	0.173673	-1.13125	0.25795	0.475661
BMEI1741	21.3317	0.502389	0.444007	1.13149	0.25785	0.475661
BMEI1585	6.78134	-1.33563	1.18191	-1.13006	0.258451	0.476245
BMEII0184	38.3464	-0.371465	0.329037	-1.12894	0.258921	0.476245
BMEII0889	52.2363	0.357642	0.316626	1.12954	0.25867	0.476245
BMEII0986	511.803	-0.229024	0.202804	-1.12928	0.258778	0.476245
BMEI0986	23.2312	0.472733	0.419509	1.12687	0.259797	0.477252
BMEII0123	157.302	0.271247	0.240683	1.12699	0.259747	0.477252
BMEI0193	111.495	-0.30425	0.270138	-1.12628	0.260049	0.477412
BMEI0777	329.162	-0.205374	0.182466	-1.12554	0.260358	0.477679
BMEII0700	2.5907	-1.91056	1.6993	-1.12432	0.260876	0.478327
BMEI0365	1493.85	-0.841772	0.751439	-1.12021	0.262623	0.480621
BMEI0486	1022.43	0.258455	0.230679	1.12041	0.262538	0.480621
BMEI0668	232.685	-0.221072	0.197304	-1.12047	0.262515	0.480621
BMEI2027	1466.29	0.463511	0.41417	1.11913	0.263083	0.481161
BMEI0354	13.9922	0.579434	0.518564	1.11738	0.263832	0.481257
BMEI0770	98.0842	-0.266743	0.238717	-1.1174	0.263822	0.481257
BMEI1006	29.0163	-0.451746	0.404422	-1.11702	0.263986	0.481257
BMEI1451	509.691	0.235118	0.210684	1.11598	0.264432	0.481257
BMEI1820	221.294	-0.301154	0.269645	-1.11685	0.264057	0.481257
BMEII0122	561.435	-0.221752	0.198718	-1.11591	0.26446	0.481257
BMEII0256	63.4934	0.353038	0.316287	1.11619	0.264339	0.481257
BMEII0529	164.077	0.282463	0.25309	1.11606	0.264397	0.481257
BMEI1842	388.915	-0.228999	0.205304	-1.11542	0.264671	0.481341
BMEI0228	65.0586	-0.327492	0.293878	-1.11438	0.265116	0.481484
BMEI1569	160.701	0.377999	0.33906	1.11484	0.264918	0.481484
BMEII0207	80.9831	0.331499	0.297555	1.11408	0.265246	0.481484
BMEI1407	871.756	-0.2323	0.20891	-1.11196	0.266156	0.482834
BMEI1124	19.2507	0.611026	0.549699	1.11156	0.266326	0.48284
BMEI2055	2.46692	1.55618	1.40123	1.11058	0.266751	0.483008
BMEII0091	59.2312	0.367028	0.330462	1.11065	0.266718	0.483008
BMEII1046	306.912	-0.299007	0.269515	-1.10943	0.267246	0.483304
BMEIr04	144.894	-0.321561	0.289752	-1.10978	0.267093	0.483304
BMEI0806	6.85392	-0.789555	0.711975	-1.10896	0.267445	0.483344
BMEI1165	85.2031	-0.250838	0.226265	-1.1086	0.267601	0.483344
BMEII0631	3.87387	1.21455	1.09606	1.10811	0.267814	0.483428
BMEI1561	5.04973	1.1328	1.0231	1.10722	0.268198	0.483821
BMEI0488	284.165	-0.210679	0.190681	-1.10488	0.269212	0.48535
BMEI1851	7.29872	-1.0126	0.917959	-1.1031	0.269985	0.48614
BMEII0771	279.78	-0.632853	0.573694	-1.10312	0.269975	0.48614
BMEI0366	373.076	-0.76936	0.69785	-1.10247	0.270257	0.486329
BMEI0888	125.157	-0.324813	0.294965	-1.10119	0.270814	0.486427
BMEI1548	140.895	0.306332	0.278139	1.10136	0.270739	0.486427
BMEI1996	52.4183	0.676219	0.613796	1.1017	0.270592	0.486427
BMEI0968	452.042	-0.173146	0.157435	-1.09979	0.271422	0.48722
BMEII0398	43.5966	0.362706	0.329915	1.09939	0.271598	0.487234
BMEI0145	34.6037	0.390961	0.356536	1.09655	0.272837	0.489139
BMEII0109	47.2517	0.379374	0.346084	1.09619	0.272996	0.489139
BMEI0306	94.1492	0.254	0.231951	1.09506	0.27349	0.489476
BMEI0371	139.243	0.23432	0.214068	1.09461	0.273689	0.489476
BMEI0640	97.1551	0.377383	0.344645	1.09499	0.273521	0.489476
BMEI1724	325.95	0.220965	0.202134	1.09316	0.274322	0.490307
BMEII0767	29.1763	-0.47349	0.433721	-1.09169	0.274968	0.491159
BMEII0640	168.426	-0.338936	0.310593	-1.09125	0.275161	0.491202
BMEII1134	388.536	-0.601152	0.551099	-1.09082	0.275351	0.491239
BMEI1044	80.5917	0.285759	0.262091	1.09031	0.275578	0.491259
BMEII0810	46.725	-0.329429	0.30222	-1.09003	0.2757	0.491259
BMEI1740	103.035	0.311149	0.28562	1.08938	0.275986	0.491469
BMEI1371	91.9613	0.316418	0.291071	1.08708	0.277001	0.492974
BMEI0477	50.2415	0.340862	0.314015	1.08549	0.277703	0.493211
BMEI0912	106.399	-0.303539	0.279444	-1.08623	0.277379	0.493211
BMEI1915	1783.47	0.49407	0.455261	1.08525	0.277813	0.493211
BMEII0659	251.213	-0.27031	0.24896	-1.08576	0.277586	0.493211
BMEII0460	559.99	-0.195211	0.180192	-1.08335	0.278653	0.494401
BMEII0521	1055.35	0.184192	0.170133	1.08263	0.278972	0.494664
BMEII0619	52.2839	-0.592475	0.548104	-1.08095	0.279718	0.495618
BMEII0719	600.019	-0.246659	0.22825	-1.08066	0.27985	0.495618
BMEI0255	4.19525	-1.08447	1.00484	-1.07925	0.280478	0.496209
BMEI0742	483.518	-0.232232	0.215201	-1.07914	0.280525	0.496209
BMEI1133	43.4328	0.337755	0.313662	1.07681	0.281563	0.497742
BMEI0818	550.972	-0.22595	0.210128	-1.0753	0.282241	0.498081
BMEII0177	3.60488	1.07974	1.00443	1.07498	0.282385	0.498081
BMEII0958	499.979	-0.850164	0.790957	-1.07485	0.28244	0.498081
BMEIt25	8.6273	0.666737	0.620257	1.07494	0.282403	0.498081
BMEI0636	10.9829	-0.70984	0.66103	-1.07384	0.282895	0.498308
BMEII0763	146.022	-0.291377	0.27135	-1.0738	0.282912	0.498308
BMEI0476	159.682	0.246491	0.229632	1.07342	0.283084	0.49831
BMEI1704	60.9839	-0.314143	0.292826	-1.0728	0.283362	0.498497
BMEI1989	175.013	-0.238224	0.222161	-1.0723	0.283584	0.498586
BMEI1096	36.6736	0.382593	0.357401	1.07049	0.2844	0.499719
BMEI0723	67.3191	-0.315061	0.2953	-1.06692	0.286009	0.501417
BMEI1333	2.28066	-1.987	1.86255	-1.06681	0.286056	0.501417
BMEII0630	2.92113	1.2893	1.20765	1.06762	0.285693	0.501417
BMEII0808	124.265	0.238552	0.223542	1.06715	0.285906	0.501417
BMEI0931	74.7406	0.277525	0.260861	1.06388	0.287384	0.503441
BMEI0937	6.84929	0.685718	0.646015	1.06146	0.288481	0.504756
BMEII0593	120.993	-0.423723	0.399071	-1.06178	0.288338	0.504756
BMEI1326	475.469	-0.246004	0.231956	-1.06057	0.288887	0.505162
BMEI0004	17.9748	0.508311	0.479927	1.05914	0.289536	0.505992
BMEI1564	385.026	-0.253416	0.239478	-1.0582	0.289964	0.506436
BMEI0850	45.0527	0.334667	0.316509	1.05737	0.290344	0.506667
BMEII0823	6.57325	-1.06072	1.00338	-1.05715	0.290445	0.506667
BMEI0797	290.674	0.169835	0.160827	1.05601	0.290964	0.507269
BMEI0599	583.102	-0.211564	0.200831	-1.05344	0.292138	0.509011
BMEI0739	203.612	0.24026	0.228177	1.05296	0.292361	0.509093
BMEII0437	34.6964	0.37679	0.358386	1.05135	0.293097	0.510069
BMEI0099	337.812	-0.178715	0.170246	-1.04975	0.293835	0.510991
BMEII0389	136.849	-0.778287	0.741625	-1.04944	0.293978	0.510991
BMEII0176	2.68965	1.23443	1.17692	1.04887	0.294238	0.511137
BMEII0957	1631.32	-0.76218	0.727186	-1.04812	0.294582	0.51143
BMEI0562	318.012	-0.184934	0.176565	-1.0474	0.294915	0.511702
BMEII0195	18.9575	0.505836	0.483977	1.04517	0.295947	0.513186
BMEI0740	117.004	0.270178	0.258992	1.04319	0.29686	0.513655
BMEI1002	882.402	-0.231605	0.222126	-1.04267	0.2971	0.513655
BMEII0588	125.997	0.272645	0.261486	1.04268	0.297099	0.513655
BMEII0787	347.814	-0.225881	0.21635	-1.04405	0.29646	0.513655
BMEII0950	1791.31	-0.179425	0.171954	-1.04345	0.29674	0.513655
BMEI1808	45.8815	0.331083	0.317836	1.04168	0.297559	0.513838
BMEII0740	316.528	-0.482457	0.463124	-1.04174	0.29753	0.513838
BMEI0756	22.9688	-0.537853	0.516717	-1.0409	0.297921	0.514156
BMEI0013	1.76369	-1.79124	1.72297	-1.03962	0.298516	0.514811
BMEI1001	246.975	-0.225777	0.217234	-1.03932	0.298654	0.514811
BMEI0466	48.0953	-0.348097	0.335541	-1.03742	0.29954	0.514908
BMEI0946	56.3892	-0.451834	0.435446	-1.03763	0.29944	0.514908
BMEI2053	61.3556	-0.294224	0.283644	-1.0373	0.299596	0.514908
BMEII0872	283.814	-0.220208	0.212014	-1.03865	0.298967	0.514908
BMEII1016	4.44204	-1.33352	1.28467	-1.03803	0.299256	0.514908
BMEI0495	173.193	0.202664	0.195602	1.0361	0.300154	0.515455
BMEII0213	145.736	-0.30725	0.296614	-1.03586	0.300269	0.515455
BMEI0010	341.796	0.230629	0.223269	1.03297	0.30162	0.517208
BMEII0615	90.5187	-0.28538	0.276287	-1.03291	0.301645	0.517208
BMEI0877	37.3968	-0.414333	0.401936	-1.03084	0.302614	0.517647
BMEI1426	894.912	-0.149442	0.144933	-1.0311	0.302492	0.517647
BMEII0541	308.374	-0.198194	0.192261	-1.03086	0.302606	0.517647
BMEII0868	55.4905	-0.529277	0.513033	-1.03166	0.302231	0.517647
BMEI1173	88.3859	-0.324579	0.315573	-1.02854	0.303696	0.519194
BMEII0879	3.03967	1.29523	1.26327	1.0253	0.305223	0.521498
BMEI1706	175.28	-0.360533	0.351865	-1.02463	0.305536	0.521726
BMEI0373	34.5923	0.446232	0.436026	1.02341	0.306115	0.522101
BMEII0608	32.6435	0.523654	0.511593	1.02358	0.306035	0.522101
BMEI1026	119.064	-0.348626	0.340976	-1.02244	0.306574	0.522272
BMEI1848	266.38	0.281821	0.275571	1.02268	0.30646	0.522272
BMEI1184	82.8553	0.341533	0.334511	1.02099	0.307259	0.523132
BMEI0134	25.3546	-0.36716	0.359969	-1.01998	0.307739	0.523496
BMEI0506	205.374	0.309244	0.303246	1.01978	0.307833	0.523496
BMEI0259	1092.1	-0.189385	0.185883	-1.01884	0.30828	0.52395
BMEIt15	3.9904	0.971477	0.953986	1.01833	0.308519	0.52405
BMEI1864	5.31147	-0.824238	0.810013	-1.01756	0.308886	0.524368
BMEI0814	382.324	0.226944	0.223705	1.01448	0.310353	0.52655
BMEI0393	426.501	-0.206064	0.203211	-1.01404	0.310565	0.526602
BMEI0212	6.03833	-0.940553	0.92954	-1.01185	0.311611	0.528068
BMEI0765	8.99758	-0.653834	0.646484	-1.01137	0.31184	0.528148
BMEI1163	879.578	-0.249623	0.247014	-1.01056	0.312226	0.528495
BMEI0055	442.227	-0.227156	0.224947	-1.00982	0.312581	0.528788
BMEI0280	376.845	-0.159798	0.158762	-1.00653	0.314163	0.530601
BMEI0367	59.7733	0.293318	0.291385	1.00664	0.31411	0.530601
BMEI0525	508.716	0.247906	0.246318	1.00645	0.314201	0.530601
BMEI1705	3.10413	1.0063	1.00075	1.00554	0.314637	0.530924
BMEII0610	692.411	-0.210392	0.209285	-1.00529	0.314757	0.530924
BMEI1399	34.4364	0.335656	0.334265	1.00416	0.315301	0.531534
BMEI0065	126.823	0.307764	0.307174	1.00192	0.316381	0.532428
BMEI1130	443.927	-0.241904	0.241281	-1.00258	0.316062	0.532428
BMEII0300	9.74427	-0.610012	0.608739	-1.00209	0.316299	0.532428
BMEI0815	7.86519	-0.594299	0.595873	-0.997358	0.318591	0.535501
BMEI1251	82.46	0.405816	0.407033	0.99701	0.318759	0.535501
BMEII0782	366.156	0.197185	0.197738	0.997203	0.318666	0.535501
BMEI1937	3.25513	-1.63033	1.63711	-0.995856	0.31932	0.536133
BMEII0834	389.855	0.300109	0.303537	0.988704	0.322808	0.541467
BMEIt40	143.185	-0.22901	0.231656	-0.988579	0.322869	0.541467
BMEI0391	704.831	-0.15044	0.152491	-0.986549	0.323864	0.542535
BMEI1719	2.57344	1.21369	1.23027	0.986517	0.32388	0.542535
BMEI0063	808.673	-0.191064	0.194022	-0.984753	0.324746	0.543431
BMEI1893	55.8222	0.322388	0.32762	0.984029	0.325101	0.543431
BMEI1914	559.542	-0.206344	0.20972	-0.983906	0.325162	0.543431
BMEII0690	33.2098	0.403134	0.409443	0.98459	0.324826	0.543431
BMEI0105	183.115	-0.25398	0.258382	-0.982961	0.325627	0.543731
BMEI1324	599.565	0.198849	0.202333	0.982781	0.325715	0.543731
BMEI0571	267.377	0.198942	0.202577	0.982053	0.326073	0.544017
BMEI1291	95.0218	0.308374	0.314874	0.979358	0.327403	0.544704
BMEI1688	159.257	-0.260776	0.266386	-0.978941	0.327609	0.544704
BMEI1739	201.134	0.556897	0.5688	0.979074	0.327543	0.544704
BMEI1765	9.16088	0.686331	0.700357	0.979972	0.3271	0.544704
BMEI1819	760.331	0.234786	0.239514	0.98026	0.326958	0.544704
BMEII0774	28.0504	0.39454	0.402468	0.980302	0.326937	0.544704
BMEII1085	68.1563	0.249571	0.255102	0.978315	0.327919	0.544907
BMEI0845	45.1773	0.348204	0.356265	0.977371	0.328385	0.545371
BMEI1083	164.861	-0.264723	0.271277	-0.975843	0.329142	0.546207
BMEI1206	36.4073	-0.413355	0.424138	-0.974577	0.32977	0.546207
BMEI1394	308.872	-0.169942	0.17435	-0.974721	0.329699	0.546207
BMEI1885	252.634	0.228042	0.234019	0.974461	0.329828	0.546207
BMEII0943	12.7376	0.484173	0.496305	0.975555	0.329285	0.546207
BMEI1048	1101.71	-0.163827	0.168306	-0.973387	0.330361	0.546778
BMEI1886	914.168	-0.181752	0.187022	-0.971821	0.33114	0.547756
BMEII1041	673.705	-0.170554	0.175647	-0.971008	0.331544	0.548113
BMEI1867	477.16	-0.202323	0.208722	-0.969341	0.332375	0.549174
BMEI0688	206.268	-0.250148	0.258308	-0.968409	0.33284	0.549319
BMEII0658	95.7739	-0.241063	0.248909	-0.96848	0.332805	0.549319
BMEI0026	5.48913	-1.12229	1.16363	-0.964474	0.334808	0.550468
BMEI0511	684.967	0.209897	0.217469	0.965182	0.334454	0.550468
BMEI0804	23.6297	0.373694	0.387449	0.964498	0.334796	0.550468
BMEI1225	2.0736	-1.49324	1.54661	-0.965487	0.334301	0.550468
BMEI1579	6.12099	-0.861434	0.891872	-0.965871	0.334109	0.550468
BMEI1865	7.4904	-0.788569	0.817706	-0.964367	0.334862	0.550468
BMEII0018	777.074	-0.171211	0.177392	-0.965156	0.334467	0.550468
BMEI0272	1.79586	1.33961	1.39047	0.963428	0.335333	0.550931
BMEI1470	24.476	0.406482	0.422388	0.962344	0.335877	0.551202
BMEII0473	1286.28	0.131654	0.136756	0.962694	0.335701	0.551202
BMEI0289	4.18884	0.948015	0.986658	0.960835	0.336635	0.551824
BMEII0988	10.2454	-0.606708	0.631354	-0.960964	0.33657	0.551824
BMEI0669	65.823	-0.301769	0.314316	-0.960081	0.337014	0.552134
BMEI1543	77.1902	-0.542607	0.565631	-0.959296	0.33741	0.552471
BMEI1352	11.8206	0.53035	0.553693	0.95784	0.338143	0.552845
BMEI1834	4.29921	-0.883743	0.922345	-0.958148	0.337988	0.552845
BMEII0928	5.61725	0.713342	0.744841	0.95771	0.338209	0.552845
BMEI0261	51.5862	0.327568	0.343015	0.954967	0.339594	0.554353
BMEI1351	214.478	-0.441115	0.462021	-0.954752	0.339703	0.554353
BMEII1098	9.83246	0.536014	0.56138	0.954816	0.339671	0.554353
BMEII0069	77.103	-0.239729	0.251658	-0.952597	0.340794	0.555822
BMEI0186	14.7066	-0.764089	0.80297	-0.951577	0.341311	0.556353
BMEI0761	2.3379	-1.23218	1.29687	-0.950115	0.342054	0.557236
BMEII0857	6.73384	-0.989558	1.04191	-0.949755	0.342237	0.557236
BMEII0768	91.5748	0.289503	0.304948	0.949354	0.34244	0.557256
BMEI1918	221.214	-0.19434	0.205036	-0.947837	0.343212	0.5582
BMEI0037	11.8243	-0.554496	0.585512	-0.947029	0.343624	0.558557
BMEI0885	106.533	-0.235642	0.249025	-0.946257	0.344017	0.558595
BMEII0897	207.025	0.220034	0.232538	0.946229	0.344032	0.558595
BMEI1431	10.9848	0.492015	0.521171	0.944056	0.345141	0.559771
BMEII0190	90.0481	-0.344981	0.365314	-0.944342	0.344995	0.559771
BMEI0048	4.72845	0.766811	0.814808	0.941094	0.346657	0.561375
BMEI0955	28.5692	0.380652	0.404548	0.940932	0.34674	0.561375
BMEI1991	63.7251	-0.264528	0.280967	-0.941491	0.346453	0.561375
BMEII1095	2.20984	1.07564	1.14358	0.940587	0.346917	0.561375
BMEIt05	140.005	-0.195282	0.207694	-0.940239	0.347095	0.561375
BMEII0634	14.8234	0.439583	0.467739	0.939805	0.347318	0.561423
BMEI1521	3.56429	-1.39359	1.48383	-0.93918	0.347638	0.561629
BMEI0353	331.115	-0.257596	0.274993	-0.936738	0.348893	0.562406
BMEII0222	239.6	-0.183354	0.195597	-0.937408	0.348548	0.562406
BMEII0818	136.847	-0.495141	0.528496	-0.936886	0.348817	0.562406
BMEIIt01	27.4153	-0.339777	0.362495	-0.937329	0.348589	0.562406
BMEI1550	196.663	-0.40453	0.433174	-0.933875	0.350369	0.564472
BMEI0138	369.055	0.253159	0.271729	0.931661	0.351512	0.566
BMEII0258	133.155	0.275736	0.296459	0.9301	0.35232	0.566987
BMEI1592	180.293	0.25514	0.274473	0.929563	0.352597	0.56712
BMEI0456	3.33384	1.0344	1.11401	0.928538	0.353129	0.567418
BMEI1406	892.078	-0.223447	0.240666	-0.928453	0.353173	0.567418
BMEI0450	647.958	0.168594	0.182566	0.923465	0.355765	0.569694
BMEI0537	16.9657	0.422168	0.456466	0.924863	0.355037	0.569694
BMEI0545	79.254	0.241743	0.261478	0.924526	0.355212	0.569694
BMEI0552	204.562	0.182306	0.197382	0.923623	0.355683	0.569694
BMEI1077	47.6921	-0.262285	0.283865	-0.923977	0.355498	0.569694
BMEI1519	6.57306	-1.0905	1.17998	-0.924173	0.355396	0.569694
BMEII0733	22.149	0.485376	0.525889	0.922962	0.356027	0.5698
BMEI1320	277.443	-0.237264	0.257971	-0.919732	0.357713	0.571868
BMEII0017	219.561	-0.241267	0.262235	-0.920044	0.35755	0.571868
BMEII0043	50.9191	-0.292482	0.318212	-0.919141	0.358022	0.572048
BMEI0294	31.4238	-0.357748	0.389859	-0.917636	0.35881	0.572992
BMEI0575	67.208	-0.269614	0.293987	-0.917096	0.359092	0.573129
BMEI0386	706.366	0.179617	0.196237	0.915309	0.36003	0.573995
BMEII0401	180.666	0.205823	0.224867	0.915311	0.360028	0.573995
BMEII0910	40.2792	0.296477	0.32486	0.91263	0.361437	0.575923
BMEI0146	19.4258	0.391727	0.429505	0.912042	0.361746	0.575998
BMEI1905	438.41	0.18761	0.205835	0.911461	0.362053	0.575998
BMEII1100	94.2416	0.212847	0.233536	0.911412	0.362079	0.575998
BMEII0718	842.629	-0.19784	0.217172	-0.910981	0.362306	0.576044
BMEI0823	1.85375	1.17976	1.30105	0.906779	0.364524	0.579254
BMEII0898	76.5659	0.263752	0.290998	0.906371	0.36474	0.579281
BMEI1261	120.197	0.248701	0.275188	0.90375	0.366128	0.581168
BMEI0161	18.3934	-0.470407	0.521143	-0.902644	0.366715	0.581783
BMEII0691	643.795	-0.199459	0.221203	-0.901698	0.367217	0.582262
BMEI1446	3.02422	1.03581	1.14951	0.90109	0.36754	0.582456
BMEI1145	629.776	-0.175705	0.195207	-0.900096	0.368069	0.582976
BMEII0022	3.01972	-0.985197	1.09605	-0.898861	0.368727	0.5837
BMEI1932	41.0861	-0.383303	0.426707	-0.89828	0.369036	0.583873
BMEI0420	19.5904	-0.387865	0.432265	-0.897286	0.369566	0.584393
BMEI1448	12.1687	0.507874	0.566966	0.895774	0.370373	0.58501
BMEII0053	238.443	-0.174553	0.194939	-0.895425	0.37056	0.58501
BMEII0339	847.702	-0.181504	0.202674	-0.895548	0.370494	0.58501
BMEI1045	18.6686	0.385932	0.431676	0.894031	0.371305	0.585766
BMEI1866	11.6307	-0.493839	0.552531	-0.893776	0.371442	0.585766
BMEII0949	490.473	-0.209848	0.23532	-0.891755	0.372524	0.587154
BMEI1016	389.834	0.202052	0.226707	0.891248	0.372796	0.587253
BMEI1126	15.0376	0.429282	0.481859	0.890886	0.37299	0.587253
BMEI1312	22.9907	0.408161	0.458735	0.889752	0.373599	0.587893
BMEII0142	2.21354	-1.05795	1.18986	-0.889143	0.373926	0.58809
BMEI1186	101.911	0.199306	0.224358	0.888339	0.374358	0.588096
BMEI1283	32.895	0.39366	0.443069	0.888484	0.374281	0.588096
BMEII0584	19.6514	0.358063	0.403222	0.888007	0.374537	0.588096
BMEII1126	43.493	0.308416	0.347535	0.887438	0.374843	0.588259
BMEI0224	12.3541	-0.769294	0.86926	-0.884998	0.376157	0.589878
BMEI1781	204.846	0.200749	0.226894	0.88477	0.376281	0.589878
BMEII0723	123.092	-0.266357	0.302021	-0.881913	0.377824	0.591978
BMEI1460	373.462	0.184276	0.20977	0.878467	0.37969	0.594262
BMEI1591	338.002	0.220413	0.250811	0.8788	0.37951	0.594262
BMEI0260	132.463	0.183384	0.209382	0.875834	0.38112	0.594864
BMEI1022	34.9617	-0.343765	0.39265	-0.8755	0.381302	0.594864
BMEI1075	14.6793	-0.452102	0.515896	-0.876343	0.380843	0.594864
BMEI1089	889.207	0.166835	0.19019	0.877199	0.380379	0.594864
BMEI1268	3.08485	-1.24828	1.42486	-0.87607	0.380992	0.594864
BMEII0451	841.518	0.177665	0.202846	0.875862	0.381105	0.594864
BMEI0553	205.664	0.157215	0.179788	0.874447	0.381875	0.595438
BMEII0578	18.0034	0.363081	0.41547	0.873904	0.38217	0.59558
BMEI0535	19.7918	0.362848	0.416029	0.872172	0.383115	0.596412
BMEI0538	10.4547	-0.460138	0.527453	-0.872377	0.383003	0.596412
BMEI0812	3.6272	-1.01493	1.1647	-0.871408	0.383531	0.596741
BMEI1729	4.33856	-1.00879	1.15835	-0.870884	0.383817	0.596867
BMEI0459	39.525	-0.694907	0.798648	-0.870103	0.384244	0.597211
BMEII0732	5.30424	0.633064	0.729126	0.868251	0.385257	0.598146
BMEII0951	513.745	0.225433	0.259585	0.868436	0.385156	0.598146
BMEIIt08	27.0558	-0.349362	0.402784	-0.867368	0.38574	0.598577
BMEI0947	18.5421	-0.375086	0.432914	-0.866422	0.386259	0.599062
BMEII0450	733.097	-0.151786	0.175287	-0.865928	0.38653	0.599162
BMEI0626	17.3358	0.369984	0.427681	0.865093	0.386988	0.599553
BMEI0181	405.776	-0.296444	0.343113	-0.863985	0.387596	0.599856
BMEI1288	87.5049	0.26423	0.305798	0.864067	0.387551	0.599856
BMEI1584	6.82628	-0.775788	0.89949	-0.862475	0.388426	0.600738
BMEII0811	451.802	-0.174488	0.202377	-0.862197	0.388579	0.600738
BMEI1750	254.472	0.196363	0.228244	0.86032	0.389613	0.602016
BMEI0846	17.9389	0.366017	0.426495	0.858197	0.390784	0.603505
BMEII0024	364.204	0.197756	0.230715	0.857145	0.391365	0.604081
BMEI0157	604.141	0.196846	0.230165	0.855237	0.39242	0.604349
BMEI0305	89.1356	0.232641	0.272009	0.855266	0.392404	0.604349
BMEI0687	9.79515	-0.479223	0.56056	-0.8549	0.392606	0.604349
BMEI1523	27.269	0.350292	0.410081	0.854202	0.392993	0.604349
BMEII0227	145.489	-0.184192	0.215189	-0.855955	0.392023	0.604349
BMEII0709	55.0759	-0.254846	0.297974	-0.855264	0.392405	0.604349
BMEII0766	22.1573	-0.517096	0.605231	-0.854377	0.392896	0.604349
BMEI0285	3.57356	-0.983439	1.1563	-0.850505	0.395044	0.606769
BMEI0712	223.521	0.196448	0.231009	0.850391	0.395108	0.606769
BMEI1673	6.15392	0.632776	0.744234	0.850238	0.395193	0.606769
BMEII1036	9.16558	-0.770326	0.906576	-0.849709	0.395487	0.6069
BMEI1335	4.13132	-0.838738	0.990801	-0.846525	0.39726	0.609299
BMEI0102	67.293	0.229636	0.272635	0.842284	0.399629	0.611643
BMEII0152	311.987	-0.205174	0.24331	-0.843262	0.399082	0.611643
BMEII0475	457.53	-0.152415	0.180915	-0.84247	0.399525	0.611643
BMEII0776	42.1197	0.281843	0.334432	0.842751	0.399368	0.611643
BMEI1537	286.055	0.200984	0.239048	0.840768	0.400478	0.611654
BMEII0638	51.8869	0.237443	0.282193	0.841418	0.400114	0.611654
BMEII0722	26.8894	0.312626	0.371793	0.84086	0.400426	0.611654
BMEIt13	24.023	-0.325501	0.386777	-0.841571	0.400028	0.611654
BMEI0507	175.846	0.217172	0.258546	0.839974	0.400923	0.611691
BMEII0260	1.78738	1.17361	1.39712	0.84002	0.400897	0.611691
BMEI0103	287.255	-0.159782	0.191073	-0.836237	0.403022	0.612964
BMEI0287	32.2977	-0.28519	0.34092	-0.836531	0.402856	0.612964
BMEI0344	154.275	0.237335	0.283593	0.836885	0.402657	0.612964
BMEI0574	28.1102	0.323157	0.386078	0.837025	0.402578	0.612964
BMEI0722	231.283	-0.179946	0.215105	-0.836547	0.402847	0.612964
BMEII0876	76.3305	0.312522	0.373572	0.836577	0.402831	0.612964
BMEI0514	14.8946	-0.377213	0.451424	-0.835606	0.403377	0.613183
BMEI1884	220.905	0.169762	0.203522	0.834122	0.404212	0.614132
BMEI0835	133.843	0.181357	0.217678	0.833144	0.404764	0.614649
BMEII0494	405.471	-0.168084	0.202037	-0.831947	0.405439	0.615353
BMEI0496	938.388	-0.14277	0.171752	-0.831258	0.405828	0.615622
BMEI1356	289.543	-0.233937	0.281717	-0.830399	0.406313	0.616037
BMEI1433	3.19065	-1.07749	1.2994	-0.82922	0.40698	0.616405
BMEI1831	42.8563	-0.52367	0.631315	-0.829491	0.406827	0.616405
BMEI1653	5.71988	-1.44662	1.74837	-0.827411	0.408004	0.617314
BMEI1954	24.4055	0.31692	0.38302	0.827425	0.407996	0.617314
BMEI0884	549.709	-0.15232	0.184859	-0.823979	0.409952	0.619937
BMEI1961	1127.63	-0.173121	0.210767	-0.821387	0.411426	0.621844
BMEII0245	11.8384	-0.488624	0.596613	-0.818998	0.412788	0.623578
BMEI0401	605.072	-0.181217	0.221655	-0.817564	0.413606	0.623841
BMEI1171	107.557	-0.241028	0.294725	-0.817804	0.413469	0.623841
BMEI1346	73.642	-0.254616	0.311385	-0.81769	0.413534	0.623841
BMEII0179	231.63	-0.152159	0.186387	-0.816361	0.414294	0.624555
BMEII0191	738.586	-0.182677	0.22402	-0.815448	0.414816	0.625018
BMEI1811	143.872	-0.283469	0.347988	-0.814592	0.415306	0.625109
BMEIt24	6.78454	-0.541338	0.664335	-0.814858	0.415154	0.625109
BMEII0434	4.71403	-0.68598	0.843132	-0.813609	0.415869	0.625632
BMEI1952	12.4229	0.407552	0.501588	0.812525	0.41649	0.626243
BMEI0033	269.297	-0.215335	0.265271	-0.811753	0.416933	0.626585
BMEII0162	16.6797	0.394519	0.486471	0.810981	0.417377	0.626927
BMEI1929	24.6368	-0.371959	0.459833	-0.8089	0.418573	0.628257
BMEII0329	1.98346	-0.908083	1.12291	-0.808689	0.418694	0.628257
BMEII0306	518.503	-0.160732	0.199129	-0.807175	0.419566	0.629188
BMEII1117	8.03859	0.58162	0.720843	0.80686	0.419747	0.629188
BMEI2002	801.745	0.173931	0.216294	0.804141	0.421315	0.631213
BMEI1103	58.4482	-0.619763	0.771534	-0.803287	0.421809	0.631295
BMEI1882	100.284	0.200918	0.250234	0.80292	0.422021	0.631295
BMEII0850	4.19731	0.909341	1.13184	0.803415	0.421735	0.631295
BMEII0376	359.042	-0.14601	0.182236	-0.801218	0.423005	0.632442
BMEII0962	4.3902	0.665918	0.831571	0.800796	0.42325	0.632482
BMEI0028	18.1226	-0.648917	0.814293	-0.796908	0.425504	0.634547
BMEI1593	470.257	0.217786	0.273066	0.797559	0.425126	0.634547
BMEII0108	30.2215	0.279086	0.349893	0.797633	0.425084	0.634547
BMEII0467	7.50676	-0.620074	0.778019	-0.79699	0.425457	0.634547
BMEI0510	239.978	-0.141862	0.178203	-0.796067	0.425993	0.63495
BMEI0607	285.272	-0.177455	0.223132	-0.795291	0.426444	0.63498
BMEI1951	4.11957	0.800937	1.00711	0.795281	0.42645	0.63498
BMEI0258	755.48	-0.153053	0.192868	-0.793561	0.427451	0.635319
BMEI0531	45.2613	0.254134	0.319887	0.794449	0.426934	0.635319
BMEI1792	277.179	-0.178495	0.224959	-0.793454	0.427513	0.635319
BMEII0881	4.57843	0.727819	0.917355	0.793389	0.427551	0.635319
BMEI1455	241.544	-0.186611	0.235647	-0.791906	0.428416	0.636278
BMEI1825	463.807	0.15342	0.1941	0.790416	0.429285	0.637243
BMEII0845	224.439	0.138938	0.175873	0.789993	0.429532	0.637285
BMEI0399	254.316	-0.153317	0.194568	-0.787986	0.430705	0.6387
BMEI0793	93.0885	0.215122	0.273196	0.787428	0.431031	0.638858
BMEI0006	256.815	-0.172667	0.219482	-0.786705	0.431454	0.639159
BMEI0745	223.221	-0.160451	0.204128	-0.786031	0.431849	0.639419
BMEI0540	125.745	-0.251743	0.320566	-0.785306	0.432274	0.639722
BMEI1216	543.726	-0.158414	0.201943	-0.78445	0.432776	0.640139
BMEI0025	32.9673	-0.519672	0.66382	-0.78285	0.433715	0.641012
BMEI1606	665.861	-0.210485	0.268924	-0.782693	0.433807	0.641012
BMEII0628	3.90515	0.713592	0.913001	0.78159	0.434456	0.641644
BMEII0551	353.496	-0.174481	0.223508	-0.780646	0.435011	0.642138
BMEI0194	236.299	-0.242791	0.311365	-0.779764	0.43553	0.642252
BMEI0859	3.86945	-0.965905	1.23849	-0.779907	0.435446	0.642252
BMEI0293	191.912	-0.210368	0.270196	-0.778572	0.436232	0.642539
BMEI0532	347.254	0.138032	0.17719	0.779004	0.435978	0.642539
BMEI1434	3.10169	-0.902332	1.16003	-0.77785	0.436658	0.642539
BMEI1551	2.75744	-0.852843	1.09682	-0.777559	0.436829	0.642539
BMEII0877	51.1077	-0.258075	0.331788	-0.77783	0.43667	0.642539
BMEII0096	84.5866	0.233318	0.300456	0.776547	0.437426	0.643091
BMEI0866	457.22	-0.153013	0.197512	-0.774699	0.438517	0.64437
BMEI0769	275.76	-0.151364	0.195538	-0.774086	0.43888	0.644484
BMEI1508	172.607	0.193632	0.250229	0.773818	0.439038	0.644484
BMEI0116	1.85419	1.14995	1.4872	0.773232	0.439385	0.644668
BMEI0374	232.565	-0.163098	0.211213	-0.7722	0.439996	0.645239
BMEI0862	2.16591	-1.00996	1.30903	-0.771528	0.440394	0.645497
BMEI0090	595.078	0.182583	0.236987	0.770434	0.441043	0.646122
BMEI0517	356.257	0.17517	0.227583	0.769696	0.44148	0.646438
BMEI0441	878.746	-0.127389	0.165977	-0.76751	0.442778	0.647523
BMEII0846	139.807	0.185282	0.241465	0.767323	0.44289	0.647523
BMEII0873	318.655	0.176227	0.229632	0.767431	0.442825	0.647523
BMEI1563	3.5392	0.919738	1.20193	0.765219	0.444141	0.649027
BMEI0832	30.1917	0.3037	0.397727	0.763589	0.445112	0.649792
BMEI1391	114.943	-0.181753	0.238005	-0.763655	0.445073	0.649792
BMEI1041	2.74484	-0.828821	1.08613	-0.763096	0.445406	0.649895
BMEI0590	120.738	0.161645	0.212001	0.762472	0.445779	0.649913
BMEI0671	109.173	0.191967	0.251817	0.762327	0.445865	0.649913
BMEI0009	144.319	-0.149369	0.196602	-0.759755	0.447401	0.651825
BMEI1545	26.9334	-0.308183	0.406111	-0.758863	0.447935	0.651949
BMEII0425	113.817	0.173045	0.227956	0.759116	0.447783	0.651949
BMEII0874	1957.91	0.127092	0.167591	0.758347	0.448243	0.652071
[truncated: 1,265 more rows]
